# Supplementary material for: Screening for 15 pathogenic viruses in human cell lines registered at the JCRB Cell Bank: characterization of in vitro human cells by viral infection
Source: R Soc Open Sci. 2018 May 2;5(5):172472. doi: 10.1098/rsos.172472 (PMC5990783; doi:10.1098/rsos.172472)
Supplement: List of all cell lines screened for 15 viruses [file rsos172472supp1.xlsx]

## Sheet: LIST
Supplementary Table 1. List of all cell lines screened for 15 viruses. Cell lines marked by * can be used only in Japan and labelled with # are not available because of misidentification.
Cell No.	列3	Cell Name	GAPDH	CMV	EBV	HHV-6	HHV-7	BKV	JCV	ADV	B19V	HBV	HTLV-1/DNA	HTLV-2/DNA	HIV-1/DNA	HIV-2/DNA	HTLV-1/RNA	HTLV-2/RNA	HIV-1/RNA	HIV-2/RNA	HAV	HCV	Profile
IFO50004		WISH	+	-	-	-	-	-	-	-	-	-	-	-	-	-							Cervical epidermoid carcinoma, uterine cervix (HeLa-derivative).
IFO50007		Ca Ski	+	-	-	-	-	-	-	-	-	-	-	-	-	-	-	-	-	-	-	-	Epidermoid cervical cancer, uterine cervix.
IFO50039		NC-37	+	-	800000	-	-	-	-	-	-	-	-	-	-	-							Identical STR profile with the RAJI cell line.
IFO50040		Namalwa	+	-	194000	-	-	-	-	-	-	-	-	-	-	-	-	-	-	-	-	-	Burkitt lymphoma.
IFO50043		WiDr	+	-	-	-	-	-	-	-	-	-	-	-	-	-							Adenocarcinoma, colon.
IFO50069		Alexander cells	+	-	-	-	-	-	-	-	-	17000000	-	-	-	-	-	-	-	-	-	-	Hepatoma, HBs antigen-positive. Synonym of PLC/PRF/5.
IFO50073		MRC-5	+	-	-	-	-	-	-	-	-	-	-	-	-	-	-	-	-	-	-	-	Normal diploid fibroblasts with limited life span (embryonic lung).
IFO50074		HFL1	+	-	-	-	-	-	-	-	-	-	-	-	-	-							Normal diploid fibroblasts with limited life span (embryonic lung).
IFO50075		WI-38	+	-	-	-	-	-	-	-	-	-	-	-	-	-							Normal diploid fibroblasts with limited life span (embryonic lung).
IFO50106		HOS	+	-	-	-	-	-	-	-	-	-	-	-	-	-							Osteosarcoma.
IFO50107		G-292 clone A141B1	+	-	-	-	-	-	-	-	-	-	-	-	-	-							Osteosarcoma, bone.
IFO50108		MG-63	+	-	-	-	-	-	-	-	-	-	-	-	-	-							Osteosarcoma, bone.
IFO50151		MEG-01	+	-	-	-	-	-	-	-	-	-	-	-	-	-	-	-	-	-	-	-	Chronic megakaryoblastic leukemia.
IFO50153		A549	+	-	-	-	-	-	-	-	-	-	-	-	-	-							Adenocarcinoma, lung.
IFO50271		HUV-EC-C	+	-	-	2100000	-	-	-	-	-	-	-	-	-	-	-	-	-	-	-	-	Normal endothelial cells with limited life span.
IFO50276		A2058	+	-	-	-	-	-	-	-	-	-	-	-	-	-							Malignant melanoma, metastasis to lymph node.
IFO50283		IMR-32	+	-	-	-	-	-	-	-	-	-	-	-	-	-							Adenocarcinoma, colon.
IFO50285		U-251 MG (KO)	+	-	-	-	-	-	-	-	-	-	-	-	-	-	-	-	-	-	-	-	Astrocytoma, subline of U-251 MG (IFO 50288).
IFO50286		SF126	+	-	-	-	-	-	-	-	-	-	-	-	-	-							Glioblastoma multiforme, brain.
IFO50288		U-251 MG	+	-	-	-	-	-	-	-	-	-	-	-	-	-	-	-	-	-	-	-	Astrocytoma, brain.
IFO50289		Becker	+	-	-	-	-	-	-	-	-	-	-	-	-	-							Astrocytoma, brain.
IFO50295		NB-1	+	-	-	-	-	-	-	-	-	-	-	-	-	-							Neuroblastoma.
IFO50297		HE-1	+	-	-	-	-	-	-	-	-	-	-	-	-	-	-	-	-	-	-	-	Normal diploid fibroblasts with limited life span, fetus, whole.
IFO50303		T98G	+	-	-	-	-	-	-	-	-	-	-	-	-	-							Glioblastoma, multiforme.
IFO50308		SKG-I	+	-	-	-	-	-	-	-	-	-	-	-	-	-							Cervical epidermoid carcinoma, uterine cervix.
IFO50309		SKG-II	+	-	-	-	-	-	-	-	-	-	-	-	-	-							Cervical epidermoid carcinoma, uterine cervix.
IFO50310		SKG-IIIa	+	-	-	-	-	-	-	-	-	-	-	-	-	-	-	-	-	-	-	-	Cervical epidermoid carcinoma, uterine cervix.
IFO50311		SKG-IIIb	+	-	-	-	-	-	-	-	-	-	-	-	-	-							Cervical epidermoid carcinoma, uterine cervix.
IFO50312		SNG-II	+	-	-	-	-	-	-	-	-	-	-	-	-	-							Endometrial adenocarcinoma, uterine endometrium.
IFO50313		SNG-M	+	-	-	-	-	-	-	-	-	-	-	-	-	-							Endometrial adenocarcinoma, uterine endometrium.
IFO50314		SKN	+	-	-	-	-	-	-	-	-	-	-	-	-	-							Leiomyosarcoma, uterus.
IFO50315		RMG-I	+	-	-	-	-	-	-	-	-	-	-	-	-	-							Clear cell carcinoma, ovary.
IFO50317		RKN	+	-	-	-	-	-	-	-	-	-	-	-	-	-	-	-	-	-	-	-	Leiomyosarcoma, ovary.
IFO50321		GAK	+	-	-	-	-	-	-	-	-	-	-	-	-	-							Malignant melanoma, inguinal lymph node.
IFO50322		NJG	+	-	-	-	-	-	-	-	-	-	-	-	-	-							Gestational uterine choriocarcinoma.
IFO50323		BOKU	+	-	-	-	-	-	-	-	-	-	-	-	-	-							Cervical squamous cell carcinoma, uterine cervix.
IFO50354		HT-1080	+	-	-	-	-	-	-	-	-	-	-	-	-	-							Fibrosarcoma, acetabulum.
IFO50355		ONS-76	+	-	-	-	-	-	-	-	-	-	-	-	-	-	-	-	-	-	-	-	Medulloblastoma, brain.
IFO50356		KNS-42	+	-	-	-	-	-	-	-	-	-	-	-	-	-	-	-	-	-	-	-	Glioma.
IFO50357		KNS-60	+	-	-	-	-	-	-	-	-	-	-	-	-	-	-	-	-	-	-	-	Glioma.
IFO50358		KNS-62	+	-	-	-	-	-	-	-	-	-	-	-	-	-							Bronchial squamous carcinoma, metastasis to brain.
IFO50359		KNS-81	+	-	-	-	-	-	-	-	-	-	-	-	-	-	-	-	-	-	-	-	Glioma.
IFO50363		KU812	+	-	-	-	-	-	-	-	-	-	-	-	-	-							Leukemia, chronic myeloid.
IFO50368		no.10	+	-	-	-	-	-	-	-	-	-	-	-	-	-							Anaplastic glioma, brain.
IFO50369		no.11	+	-	-	-	-	-	-	-	-	-	-	-	-	-							Anaplastic glioma.
IFO50411		A-431	+	-	-	-	-	-	-	-	-	-	-	-	-	-							Epidermoid carcinoma, skin.
IFO50412		CCRF-CEM	+	-	-	-	-	-	-	-	-	-	-	-	-	-							Acute lymphoblastic leukemia, peripheral blood.
IFO50428		CMK-86	+	-	-	-	-	-	-	-	-	-	-	-	-	-							Acute megakaryoblastic leukemia. peripheral blood.
IFO50430		CMK-11-5	+	-	-	-	-	-	-	-	-	-	-	-	-	-							Acute megakaryoblastic leukemia from patient with Down's syndrome.
IFO50431		KP-N-YN	+	-	-	-	-	-	-	-	-	-	-	-	-	-							Neuroblastoma, pararenal lymph node.
IFO50432		KP-N-RT-BM-1	+	-	-	-	-	-	-	-	-	-	-	-	-	-	-	-	-	-	-	-	Neuroblastoma, from bone marrow, neuronal and Schwannian differentiation.
IFO50434		KALS-1	+	-	-	-	-	-	-	-	-	-	-	-	-	-							Glioma, brain.
IFO50435		KINGS-1	+	-	-	-	-	-	-	-	-	-	-	-	-	-	-	-	-	-	-	-	Astrocytoma, anaplastic, brain.
IFO50444		KNS-81-FD	+	-	-	-	-	-	-	-	-	-	-	-	-	-	-	-	-	-	-	-	Glioma.
IFO50467		NMC-G1	+	-	-	-	-	-	-	-	-	-	-	-	-	-	-	-	-	-	-	-	Glioma.
IFO50474		NOMO-1	+	-	-	-	-	-	-	-	-	-	-	-	-	-	-	-	-	-	-	-	Acute monocytic leukemia.
IFO50476		NKM-1	+	-	-	-	-	-	-	-	-	-	-	-	-	-							Leukemia, acute myeloid, myeloid leukemia cells.
IFO50477		FS-1	+	-	-	-	-	-	-	-	-	-	-	-	-	-							Myelogenous leukemia, bone marrow stroma.
IFO50479		NAGL-1	+	-	-	-	-	-	-	-	-	-	-	-	-	-	-	-	-	-	-	-	B cell line, Leukemia.
IFO50483		CCD-33Co	+	-	-	-	-	-	-	-	-	-	-	-	-	-	-	-	-	-	-	-	Normal colon, fibroblast.
IFO50488		OUMS-27	+	-	-	-	-	-	-	-	-	-	-	-	-	-	-	-	-	-	-	-	Chondrosarcoma, bone, left proimal humerus.
IFO50492		AM-38	+	-	-	-	-	-	-	-	-	-	-	-	-	-							Glioblastoma, brain.
IFO50493		YH-13	+	-	-	-	-	-	-	-	-	-	-	-	-	-	-	-	-	-	-	-	Glioblastoma, brain.
IFO50513		MTA	+	-	-	-	-	-	-	-	-	-	-	-	-	-							Leukemia, NK-like T cell line.
IFO50516		TMD5	+	-	-	-	-	-	-	-	-	-	-	-	-	-	-	-	-	-	-	-	Acute B lymphoblastic leukemia.
IFO50518		KAI3	+	-	11000000	-	-	-	-	-	-	-	-	-	-	-							Severe chronic active Epstein-Barr virus infection, natural killer-like cell line.
JCRB0004		A-431	+	-	-	-	-	-	-	-	-	-	-	-	-	-							Epidermoid carcinoma, skin.
JCRB0006		HL60RG	+	-	-	-	-	-	-	-	-	-	-	-	-	-							Subline of the HL60.
JCRB0019		K562	+	-	-	-	-	-	-	-	-	-	-	-	-	-							Chronic myelogenous leukemia, pleural effusion.
JCRB0021		MOLT-4F	+	-	-	-	-	-	-	-	-	-	-	-	-	-							Leukemia, acute T lymphoblastic.
JCRB0024		IM-9	+	-	333000	-	-	-	-	-	-	-	-	-	-	-	-	-	-	-	-	-	B lymphoblastoid multiple myeloma, bone marrow.
JCRB0031		CCRF-HSB2	+	-	-	-	-	-	-	-	-	-	-	-	-	-							Acute T- lymphoblastic leukemia, implanted tumor in Syrian hamster.
JCRB0032		CCRF-SB	+	-	2140000	-	-	-	-	-	-	-	-	-	-	-	-	-	-	-	-	-	Acute B lymphoblastoid leukemia, peripheral blood.
JCRB0033		CCRF-CEM	+	-	-	-	-	-	-	-	-	-	-	-	-	-							Acute lymphoblastoid leukemia, peripheral blood .
JCRB0034		RPMI 8226	+	-	-	-	-	-	-	-	-	-	-	-	-	-							Multiple myeloma.
JCRB0035		RPMI 1788	+	-	61400000	-	-	-	-	-	-	-	-	-	-	-	-	-	-	-	-	-	Peripheral blood from normal individual.
JCRB0041		HLCL-1	+	-	363000	-	-	-	-	-	-	-	-	-	-	-							Peripheral lymphocyte, normal.
JCRB0044		LU99A	+	-	-	-	-	-	-	-	-	-	-	-	-	-							Giant cell carcinoma cell line, lung.
JCRB0054		LU65A	+	-	-	-	-	-	-	-	-	-	-	-	-	-	-	-	-	-	-	-	Giant cell carcinoma cell line, lung.
JCRB0055		LU65B	+	-	-	-	-	-	-	-	-	-	-	-	-	-							Giant cell carcinoma cell line, lung.
JCRB0056		LU65C	+	-	-	-	-	-	-	-	-	-	-	-	-	-							Giant cell carcinoma cell line, lung.
JCRB0057		LU99B	+	-	-	-	-	-	-	-	-	-	-	-	-	-							Giant cell carcinoma cell line, lung.
JCRB0058		LU99C	+	-	-	-	-	-	-	-	-	-	-	-	-	-							Giant cell carcinoma cell line, lung.
JCRB0061		AZ-521	+	-	-	-	-	-	-	-	-	-	-	-	-	-							Duodenum carcinoma HuTu 80 derivative.
JCRB0062		HEL	+	-	-	-	-	-	-	-	-	-	-	-	-	-							Erythroid leukemia, peripheral blood.
JCRB0065		KG-1	+	-	-	-	-	-	-	-	-	-	-	-	-	-	-	-	-	-	-	-	Acute myeloblastic leukemia, bone marrow.
JCRB0066		Mewo	+	-	-	-	-	-	-	-	-	-	-	-	-	-	-	-	-	-	-	-	Malignant melanoma.
JCRB0068		Flow3000	+	-	-	-	-	-	-	-	-	-	-	-	-	-							Normal fibroblast, embryonic brain.
JCRB0070		MIA PaCa-2	+	-	-	-	-	-	-	-	-	-	-	-	-	-							Pancreatic cancer.
JCRB0071		BALL-1	+	-	-	-	-	-	-	-	-	-	-	-	-	-							Acute lymphoblastoid leukemia (ALL), peripheral blood.
JCRB0072		MiTen	+	-	-	-	-	-	-	-	-	-	-	-	-	-							Lesch-Nyhan syndrome, skin fibroblast.
JCRB0074		VMRC-MELG	+	-	-	-	-	-	-	-	-	-	-	-	-	-							Malignant melanoma, colon.
JCRB0075		SF-TY	+	-	-	-	-	-	-	-	-	-	-	-	-	-	-	-	-	-	-	-	Normal fibroblast, skin.
JCRB0076		A549	+	-	-	-	-	-	-	-	-	-	-	-	-	-							Adenocarcinoma, lung.
JCRB0077		PC-3	+	-	-	-	-	-	-	-	-	-	-	-	-	-							Adenocarcinoma, intermediately differentiated, lung.
JCRB0079		LU65	+	-	-	-	-	-	-	-	-	-	-	-	-	-							Giant cell carcinoma cell line, lung.
JCRB0080		LU99	+	-	-	-	-	-	-	-	-	-	-	-	-	-							Giant cell carcinoma cell line, lung.
JCRB0081		RERF-LC-MS	+	-	-	-	-	-	-	-	-	-	-	-	-	-							Adenocarcinoma, lung.
JCRB0085		HL60	+	-	-	-	-	-	-	-	-	-	-	-	-	-	-	-	-	-	-	-	Acute promyelotic leukemia.
JCRB0086		TALL-1	+	-	-	-	-	-	-	-	-	-	-	-	-	-							Leukemia, acute T lymphoblastic, bone marrow.
JCRB0091		P31/FUJ	+	-	-	-	-	-	-	-	-	-	-	-	-	-							Leukemia, acute monocytic.
JCRB0094		P30/OHK	+	-	-	-	-	-	-	-	-	-	-	-	-	-	-	-	-	-	-	-	Leukemia, acute non T non B lymphoblastic.
JCRB0095		P32/ISH	+	-	260	-	-	-	-	-	-	-	-	-	-	-	-	-	-	-	-	-	Burkitt lymphoma, Japanese.
JCRB0097		A4/Fuk	+	-	-	-	-	-	-	-	-	-	-	-	-	-	-	-	-	-	-	-	Non-Hodgkin's lymphoma, adenocarcinama, ascites.
JCRB0098		KURAMOCHI	+	-	-	-	-	-	-	-	-	-	-	-	-	-	-	-	-	-	-	-	Ovarian undifferentiated carcinoma, metastatic ascites.
JCRB0101		A3/KAW	+	-	-	-	-	-	-	-	-	-	-	-	-	-	-	-	-	-	-	-	Stomach cancer, malignant lymphoma, ascites.
JCRB0102		RERF-LC-FM	+	-	-	-	-	-	-	-	-	-	-	-	-	-	-	-	-	-	-	-	Small cell carcinoma, intermediate, pleural effusion.
JCRB0103		VMRC-LCP	+	-	-	-	-	-	-	-	-	-	-	-	-	-	-	-	-	-	-	-	Squamous cell carcinoma, lung.
JCRB0104		KU812	+	-	-	-	-	-	-	-	-	-	-	-	-	-	-	-	-	-	-	-	Leukemia, chronic myeloid.
JCRB0104.1		KU812E	+	-	-	-	-	-	-	-	-	-	-	-	-	-							Chronic myeloid leukemia.
JCRB0104.2		KU182F	+	-	-	-	-	-	-	-	-	-	-	-	-	-							Leukemia, chronic myeloid.
JCRB0105		KY821	+	-	-	-	-	-	-	-	-	-	-	-	-	-							Leukemia, acute myeloid.
JCRB0108		SCCH-196	+	-	-	-	-	-	-	-	-	-	-	-	-	-							Extraskeletal small round cell sarcoma.
JCRB0112		THP-1	+	-	-	-	-	-	-	-	-	-	-	-	-	-	-	-	-	-	-	-	Acute monocytic leukemia.
JCRB0112.1		THP-1	+	-	-	-	-	-	-	-	-	-	-	-	-	-	-	-	-	-	-	-	Acute monocytic leukemia.
JCRB0114		LC4-1	+	-	-	-	-	-	-	-	-	-	-	-	-	-							Leukemia, acute non T lymphoblastic.
JCRB0115		SCC-3	+	-	-	-	-	-	-	-	-	-	-	-	-	-							Non Hodgkin's lymphoma, pleural effusion, monocytic cell line.
JCRB0116.1		U937 cl1-14	+	-	-	-	-	-	-	-	-	-	-	-	-	-							Diffuse histiocytic lymphoma, pleural effusion.
JCRB0116.2		U937 cl1-22	+	-	-	-	-	-	-	-	-	-	-	-	-	-							Diffuse histiocytic lymphoma, pleural effusion.
JCRB0117		B104	+	-	-	-	-	-	-	-	-	-	-	-	-	-	-	-	-	-	-	-	B cell lymphoma, EBNA(-).
JCRB0118		SKM-1	+	-	-	-	-	-	-	-	-	-	-	-	-	-							Monocytic leukemia cell line from myelo dysplastic syndrome patient.
JCRB0122	#	KO51	+	-	-	-	-	-	-	-	-	-	-	-	-	-							Cross-contaminated with K562.
JCRB0123		KO52	+	-	-	-	-	-	-	-	-	-	-	-	-	-							Leukemia, acute myeloblastic, bone marrow.
JCRB0124		Takigawa	+	-	-	-	-	-	-	-	-	-	-	-	-	-							Gastric carcinoma, lymph node.
JCRB0126.1		KOSC-2 cl3-43	+	-	-	-	-	-	-	-	-	-	-	-	-	-	-	-	-	-	-	-	Oral cancer.
JCRB0127	#	KOSC-3	+	-	-	-	-	-	-	-	-	-	-	-	-	-							Cross contamination with Ca9-22 (JCRB0625).
JCRB0128	#	TK-1	+	-	-	-	-	-	-	-	-	-	-	-	-	-							Cross contamination with U251 (RCB0461).
JCRB0133		KHM-1B	+	-	-	-	-	-	-	-	-	-	-	-	-	-							Myeloma, multiple, with hyperamylasemia.
JCRB0134		MCF-7	+	-	-	-	-	-	-	-	-	-	-	-	-	-	-	-	-	-	-	-	Mammary carcinoma.
JCRB0135	*	MT-4	+	-	-	-	-	-	-	-	-	-	122000	-	-	-							Cord leukocyte cell line established by co-cultivation with human ATL cells.
JCRB0137		RERF-LC-KJ	+	-	-	-	-	-	-	-	-	-	-	-	-	-	-	-	-	-	-	-	Adenocarcinoma, lung.
JCRB0138		KHM-3S	+	-	-	-	-	-	-	-	-	-	251000	-	-	-	17800	-	-	-	-	-	Small cell lung carcinoma, HTLV-1gene integration.
JCRB0139		TASK1	+	-	-	-	-	-	-	-	-	-	-	-	-	-	-	-	-	-	-	-	Primitive neuroectodermal tumor (Askin's tumor).
JCRB0140		NCE16	+	-	-	-	-	-	-	-	-	-	-	-	-	-							Normal ecto-cervical keratinocyte cells immortalized by HPV16 virus genome.
JCRB0141		PHK16-0b	+	-	-	-	-	-	-	-	-	-	-	-	-	-							Normal keratinocyte cells immortalized with HPV16 virus genome.
JCRB0146		MLMA	+	-	-	-	-	-	-	-	-	-	-	-	-	-	-	-	-	-	-	-	Malignant lymphoma.
JCRB0147		JKT-beta-del	+	-	-	-	-	-	-	-	-	-	-	-	-	-							Jurkat cell clone.
JCRB0148		KHM-5M	+	-	-	-	-	-	-	-	-	-	-	-	-	-	-	-	-	-	-	-	Thyroid carcinoma, pleural effusion.
JCRB0154		NB(TU)1-10	+	-	-	-	-	-	-	-	-	-	-	-	-	-	-	-	-	-	-	-	Neuroblastoma (stageIII) cell line from abdominal tumor with N-myc aberration.
JCRB0156		KHYG-1	+	-	-	-	-	-	-	-	-	-	-	-	-	-	-	-	-	-	-	-	Aggressive NK cell leukemia.
JCRB0157		TK	+	-	-	-	-	-	-	-	-	-	-	-	-	-	-	-	-	-	-	-	B-cell malignant lymphoma.
JCRB0158.0		MY	+	-	-	-	-	-	-	-	-	-	-	-	-	-	-	-	-	-	-	-	Acute biphenotypic leukemia.
JCRB0158.1		MY-M12	+	-	-	-	-	-	-	-	-	-	-	-	-	-							Subclone of the MY, bone marrow mononuclear cells.
JCRB0158.2		MY-M13	+	-	-	-	-	-	-	-	-	-	-	-	-	-							Subclone of the MY, bone marrow mononulcear cells.
JCRB0159		SLVL	+	-	23000000	-	-	-	-	-	-	-	-	-	-	-							B-cell splenic villous lymphoma.
JCRB0160		LI90	+	-	-	-	-	-	-	-	-	-	-	-	-	-	-	-	-	-	-	-	Liver, Ito (fat-storing) cells.
JCRB0161		Kasumi-4	+	-	-	-	-	-	-	-	-	-	-	-	-	-	-	-	-	-	-	-	Chronic myelogenous leukaemia.
JCRB0162		NEC14	+	-	-	-	-	-	-	-	-	-	-	-	-	-	-	-	-	-	-	-	Testicular germ cell tumor.
JCRB0163		HL60(S)	+	-	-	-	-	-	-	-	-	-	-	-	-	-							Acute promyelotic leukemia, derivative of HL60.
JCRB0164		HTC/C3	+	-	-	-	-	-	-	-	-	-	-	-	-	-							Thyroid carcinoma.
JCRB0165		KHM-10B	+	-	-	-	-	-	-	-	-	-	-	-	-	-							Burkitt lymphoma.
JCRB0166		HMC-1-8	+	-	-	-	-	-	-	-	-	-	-	-	-	-	-	-	-	-	-	-	Breast cancer, pleural effusion.
JCRB0169		Lu-134-B	+	-	-	-	-	-	-	-	-	-	-	-	-	-							Small cell lung carcinoma, heterotransplanted tumor.
JCRB0170		Lu-135	+	-	-	-	-	-	-	-	-	-	-	-	-	-							Small cell lung carcinoma cell line.
JCRB0172		RMG-1	+	-	-	-	-	-	-	-	-	-	-	-	-	-							Adenocarcinoma, ovary.
JCRB0172.1		RMG-II	+	-	-	-	-	-	-	-	-	-	-	-	-	-	-	-	-	-	-	-	Ovarian mesonephroid adenocarcinoma.
JCRB0173		SKN	+	-	-	-	-	-	-	-	-	-	-	-	-	-	-	-	-	-	-	-	Leiomyosarcoma, uterus.
JCRB0174.0		NCC16-P11	+	-	-	-	-	-	-	-	-	-	-	-	-	-	-	-	-	-	-	-	Normal endo-cervical columner cells immortalized by HPV16 virus genome.
JCRB0176		RKN	+	-	-	-	-	-	-	-	-	-	-	-	-	-	-	-	-	-	-	-	Leiomyosarcoma, ovary.
JCRB0177.0	#	KP-1N	+	-	-	-	-	-	-	-	-	-	-	-	-	-							Cross contamination with PANC-1.
JCRB0177.1	#	KP-1NL	+	-	-	-	-	-	-	-	-	-	-	-	-	-							Cross contamination with PANC-1.
JCRB0178.0		KP-3	+	-	-	-	-	-	-	-	-	-	-	-	-	-	-	-	-	-	-	-	Adenosquamous carcinoma, pancreatic duct.
JCRB0178.1		KP-3L	+	-	-	-	-	-	-	-	-	-	-	-	-	-							Adenosquamous carcinoma, pancreatic duct.
JCRB0179		SNG-M	+	-	-	-	-	-	-	-	-	-	-	-	-	-	-	-	-	-	-	-	Endometrial adenocarcinoma, uterine endometrium.
JCRB0180		GAK	+	-	-	-	-	-	-	-	-	-	-	-	-	-	-	-	-	-	-	-	Malignant melanoma, inguinal lymph node.
JCRB0181		KP-2	+	-	-	-	-	-	-	-	-	-	-	-	-	-	-	-	-	-	-	-	Pancreatic tumor.
JCRB0182		KP-4	+	-	-	-	-	-	-	-	-	-	-	-	-	-							Pancreatic ductal cell carcinoma.
JCRB0183		QGP-1	+	-	-	-	-	-	-	-	-	-	-	-	-	-							Carcinoembryonic antigen (CEA)-producing pancreatic ilet cell carcinoma cell line.
JCRB0188	*	KYSE30	+	-	-	-	-	-	-	-	-	-	-	-	-	-	-	-	-	-	-	-	Squamous cell carcinoma, esophagus.
JCRB0189	*	KYSE50	+	-	-	-	-	-	-	-	-	-	-	-	-	-	-	-	-	-	-	-	Squamous cell carcinoma, esophagus.
JCRB0190	*	KYSE70	+	-	-	-	-	-	-	-	-	-	-	-	-	-							Squamous cell carcinoma, esophagus.
JCRB0191		OCUG-1	+	-	-	-	-	-	-	-	-	-	-	-	-	-	-	-	-	-	-	-	Gall bladder carcinoma. malignant peritoneal effusion.
JCRB0192		OCUM-1	+	-	-	-	-	-	-	-	-	-	-	-	-	-	-	-	-	-	-	-	Gastric cancer cell line from poorly differentiated adenocarcinoma.
JCRB0194		KON	+	-	-	-	-	-	-	-	-	-	-	-	-	-							Oral squamous carcinoma, cervical lymph node metastasis.
JCRB0197		OSC-20	+	-	-	-	-	-	-	-	-	-	-	-	-	-							Squamous cell carcinoma cell line from tongue metastasized to neck lymph node.
JCRB0198		OSC-19	+	-	-	-	-	-	-	-	-	-	-	-	-	-							Squamous cell carcinoma cell line from tongue tumor.
JCRB0199		huH-1	+	-	-	-	-	-	-	-	-	36000000	-	-	-	-	-	-	-	-	-	-	Hepatoma, HBs-antigen positive.
JCRB0200		KMLS-1	+	-	-	-	-	-	-	-	-	-	-	-	-	-	-	-	-	-	-	-	Liposarcoma arose at retroperitoneum.
JCRB0207		CaR-1	+	-	-	-	-	-	-	-	-	-	-	-	-	-	-	-	-	-	-	-	Adenocarcinama, rectum.
JCRB0208		CCK-81	+	-	-	-	-	-	-	-	-	-	-	-	-	-							Adenocarcinoma, colon.
JCRB0213		HeLa AG	+	-	-	-	-	-	-	-	-	-	-	-	-	-							Subline of HeLa cell, ｒesistant to 8-azaguanine.
JCRB0214		HeLa TG	+	-	-	-	-	-	-	-	-	-	-	-	-	-							Subline of HeLa cell, 6-thioguanine-resistant.
JCRB0215		HeLa TG Cap	+	-	-	-	-	-	-	-	-	-	-	-	-	-							Subline of HeLa cell, 6-thioguanine, chloramphenicol-resistant.
JCRB0220		NTI-4	+	-	-	-	-	-	-	-	-	-	-	-	-	-							Normal fibroblast, fetus body.
JCRB0222		NTI-5	+	-	-	-	-	-	-	-	-	-	-	-	-	-							Normal fibroblast, fetus body.
JCRB0224		WiDr	+	-	-	-	-	-	-	-	-	-	-	-	-	-	-	-	-	-	-	-	Adenocarcinoma, colon.
JCRB0225		COLO320 DM	+	-	-	-	-	-	-	-	-	-	-	-	-	-	-	-	-	-	-	-	Colon adenocarcinoma, colon.
JCRB0227		C32TG	+	-	-	-	-	-	-	-	-	-	-	-	-	-							Amelanotic melanoma, skin.
JCRB0228		A-172	+	-	-	-	-	-	-	-	-	-	-	-	-	-	-	-	-	-	-	-	Glioblastoma, brain.
JCRB0232		SKG-IIIa	+	-	-	-	-	-	-	-	-	-	-	-	-	-	-	-	-	-	-	-	Cervical epidermoid carcinoma, cervix.
JCRB0232.1		SKG-IIIb	+	-	-	-	-	-	-	-	-	-	-	-	-	-							Squamous cell carcinoma from cervical tumor.
JCRB0234.0		TYK-nu	+	-	-	-	-	-	-	-	-	-	-	-	-	-							Undifferentiated carcinoma, ovary.
JCRB0234.1		TYK-nu.CP-r	+	-	-	-	-	-	-	-	-	-	-	-	-	-	-	-	-	-	-	-	Undifferentiated carcinoma, ovary.
JCRB0235		Lu-134-A-H	+	-	-	-	-	-	-	-	-	-	-	-	-	-							Small cell carcinoma, classic type, lung.
JCRB0236		KG-1-C	+	-	-	-	-	-	-	-	-	-	-	-	-	-							Mixed glioma, brain.
JCRB0239		TCO-1	+	-	-	-	-	-	-	-	-	-	-	-	-	-	-	-	-	-	-	-	Non differentiated cancer, thyroid gland.
JCRB0240		MCAS	+	-	-	-	-	-	-	-	-	-	-	-	-	-	-	-	-	-	-	-	Mucinous cystadenocarcinoma, ovary.
JCRB0250		NEC8	+	-	-	-	-	-	-	-	-	-	-	-	-	-							Testicular germ cell tumor.
JCRB0251		SCH	+	-	-	-	-	-	-	-	-	-	-	-	-	-							Choriocarcinoma, stomach, male.
JCRB0252		MKN1	+	-	-	-	-	-	-	-	-	-	-	-	-	-	-	-	-	-	-	-	Adenosquamous carcinoma, stomach.
JCRB0253	#	MKN28	+	-	-	-	-	-	-	-	-	-	-	-	-	-							Derived from MKN74.
JCRB0254		HKN45	+	-	-	-	-	-	-	-	-	-	-	-	-	-	-	-	-	-	-	-	Adenocarcinoma, stomach.
JCRB0255		MKN74	+	-	-	-	-	-	-	-	-	-	-	-	-	-							Stomach cancer. liver metastasis.
JCRB0256		RCM-1	+	-	-	-	-	-	-	-	-	-	-	-	-	-							Well differentiated adenocarcinoma,, rectum.
JCRB0257		CoCM-1	+	-	-	-	-	-	-	-	-	-	-	-	-	-							Adenocarcinoma, descending colon.
JCRB0258		LC-1 sq	+	-	-	-	-	-	-	-	-	-	-	-	-	-	-	-	-	-	-	-	Squamous cell carcinoma, lung.
JCRB0260		SAS	+	-	-	-	-	-	-	-	-	-	-	-	-	-							Squamous carcinoma, tongue.
JCRB0261		T.Tn	+	-	-	-	-	-	-	-	-	-	-	-	-	-							Esophageal squamous cell carcinoma, oral metasitasis, established via mouse transplantation.
JCRB0262		T.T	+	-	-	-	-	-	-	-	-	-	-	-	-	-							Esophageal squamous cell carcinoma, oral metastasis.
JCRB0301	*	XP2OS(SV)	+	-	-	-	-	-	-	-	-	-	-	-	-	-	-	-	-	-	-	-	Xeroderma pigmentosum, SV40 transformed, skin fibroblast.
JCRB0302	*	XP2YO(SV)	+	-	-	-	-	-	-	-	-	-	-	-	-	-	-	-	-	-	-	-	Xeroderma pigmentosum, SV40 transformed, skin fibroblast.
JCRB0303	*	XP3OS	+	-	-	-	-	-	-	-	-	-	-	-	-	-	-	-	-	-	-	-	Xeroderma pigmentosum , skin fibroblast.
JCRB0304	*	XP35OS	+	-	-	-	-	-	-	-	-	-	-	-	-	-						-	Xeroderma pigmentosum, skin fibroblast.
JCRB0305	*	XP2SA	+	-	-	-	-	-	-	-	1860	-	-	-	-	-	-	-	-	-	-	-	Xeroderma pigmentosum, skin fibroblast.
JCRB0306	*	XPL3KA	+	-	6300000	-	-	-	-	-	-	-	-	-	-	-	-	-	-	-	-	-	Xeroderma pigmentosum, EB virus-transformed lymphoblastoid cell line.
JCRB0307	*	XPL15OS	+	-	12000000	-	-	-	-	-	-	-	-	-	-	-	-	-	-	-	-	-	Xeroderma pigmentosum, EB virus-transformed lymphoblastoid cell line.
JCRB0308	*	AT1OS	+	-	-	-	-	-	-	-	-	-	-	-	-	-							Ataxia telangiectasia (autosomal recessive), skin fibroblast.
JCRB0309	*	CS2OS	+	-	-	-	-	-	-	-	-	-	-	-	-	-	-	-	-	-	-	-	Cockayne's syndrome, skin fibroblast.
JCRB0310	*	CS2AW	+	-	-	-	-	-	-	-	-	-	-	-	-	-	-	-	-	-	-	-	Cockayne's syndrome, skin fibroblast.
JCRB0311	*	RB16KY	+	-	-	-	-	-	-	-	-	-	-	-	-	-	-	-	-	-	-	-	Skin fibroblast from retinoblastoma (13q-) patient.
JCRB0314	*	FA9JTO	+	-	-	-	-	-	-	-	-	-	-	-	-	-	-	-	-	-	-	-	Fanconi anemia, skin fibroblast.
JCRB0315	*	FA18JTO	+	-	-	-	-	-	-	-	-	-	-	-	-	-	-	-	-	-	-	-	Fanconi anemia, skin fibroblast.
JCRB0316	*	AT2KY	+	-	-	-	-	-	-	-	-	-	-	-	-	-	-	-	-	-	-	-	Ataxia telangiectasia (autosomal recessive), skin fibroblast.
JCRB0317	*	BS2CH	+	-	-	-	-	-	-	-	-	-	-	-	-	-	-	-	-	-	-	-	Bloom syndrome, skin fibroblast.
JCRB0318	*	FPC5JTO	+	-	-	-	-	-	-	-	2100	-	-	-	-	-	-	-	-	-	-	-	Familial polyposis coli, skin fibroblasts.
JCRB0319	*	FPC15JTO	+	-	-	-	-	-	-	-	-	-	-	-	-	-	-	-	-	-	-	-	Familial polyposis coli, skin fibroblasts.
JCRB0320	*	PJS1JTO	+	-	-	-	-	-	-	-	-	-	-	-	-	-	-	-	-	-	-	-	Peutz-Jeghers' syndrome, skin fibroblasts.
JCRB0321	*	PJS5JTO	+	-	-	-	-	-	-	-	-	-	-	-	-	-	-	-	-	-	-	-	Peutz-Jeghers' syndrome, skin fibroblasts.
JCRB0322	*	GS33JTO	+	-	-	-	-	-	-	-	-	-	-	-	-	-	-	-	-	-	-	-	Gardner's syndrome, skin fibroblasts.
JCRB0324	*	BCNS1KO	+	-	-	-	-	-	-	-	-	-	-	-	-	-	-	-	-	-	-	-	Nevoid basal cell carcinoma, skin fibroblasts.
JCRB0325	*	XPEMB-1	+	-	-	-	-	-	-	-	-	-	-	-	-	-	-	-	-	-	-	-	Xeroderma pigmentosum, embryo fibroblast.
JCRB0326	*	XP39OS	+	-	-	-	-	-	-	-	-	-	-	-	-	-	-	-	-	-	-	-	Xeroderma pigmentosum, skin fibroblast.
JCRB0328	*	RBL162T	+	-	5700000	-	-	-	-	-	-	-	-	-	-	-	-	-	-	-	-	-	EBV-transformed lymphoblastoid, retinoblastoma patient.
JCRB0329	*	RBL221T	+	-	7900000	-	-	-	-	-	-	-	-	-	-	-	-	-	-	-	-	-	EBV-transformed lymphoblastoid, retinoblastoma patient.
JCRB0330	*	RBL182T	+	-	3600000	-	-	-	-	-	-	-	-	-	-	-	-	-	-	-	-	-	EBV-transformed lymphoblastoid, retinoblastoma patient.
JCRB0331	*	AT(L)5KY	+	-	2100000	-	-	-	-	-	-	-	-	-	-	-	-	-	-	-	-	-	Ataxia telangiectasia, EBV transformed B lymphoblastoid cell.
JCRB0332	*	AT(L)6KY	+	-	6100000	-	-	-	-	-	-	-	-	-	-	-							Ataxia telangiectasia, EBV transformed B lymphoblastoid cell.
JCRB0333	*	AT(L)7KY	+	-	21700000	-	340	-	-	-	-	-	-	-	-	-	-	-	-	-	-	-	Ataxia telangiectasia, EBV transformed B lymphoblastoid cell.
JCRB0401		HUH-6 Clone 5	+	-	-	-	-	-	-	-	-	-	-	-	-	-	-	-	-	-	-	-	Hepatoblastoma, infant liver, HBsAg negative.
JCRB0403		HuH-7	+	-	-	-	-	-	-	-	-	-	-	-	-	-	-	-	-	-	-	-	Differenciated hepatoma, liver.
JCRB0404		HLE	+	-	-	-	-	-	-	-	-	-	-	-	-	-	-	-	-	-	-	-	Hepatoma, liver.
JCRB0405		HLF	+	-	-	-	-	-	-	-	-	-	-	-	-	-	-	-	-	-	-	-	Hepatoma, liver.
JCRB0406		PLC/PRF/5	+	-	-	-	-	-	-	-	-	179000	-	-	-	-	-	-	-	-	-	-	Hepatoma, HBs antigen-positive.
JCRB0413		HuO-3N1	+	-	-	-	-	-	-	-	-	-	-	-	-	-							Osteosarcoma, ilium.
JCRB0425		HuCCT1	+	-	-	-	-	-	-	-	-	-	-	-	-	-	-	-	-	-	-	-	Bile duct carcinoma, liver bile duct.
JCRB0426		HuH28	+	-	-	-	-	-	-	-	-	-	-	-	-	-	-	-	-	-	-	-	Bile duct carcinoma, liver.
JCRB0427		HuO9	+	-	-	-	-	-	-	-	-	-	-	-	-	-							Osteosarcoma, transplanted into athymic nude mice after fifth passages.
JCRB0428		HuO9N2	+	-	-	-	-	-	-	-	-	-	-	-	-	-							Osteosarcoma.
JCRB0429		KMS-12-BM	+	-	-	-	-	-	-	-	-	-	-	-	-	-							Myeloma, late stage of B-cell differentiation.
JCRB0430		KMS-12-PE	+	-	-	-	-	-	-	-	-	-	-	-	-	-							Myeloma, late stage of B-cell differentiation.
JCRB0432		KMS-6	+	-	-	-	-	-	-	-	-	-	-	-	-	-							Normal diploid fibroblast, embryo.
JCRB0433		KMST-6	+	-	-	-	-	-	-	-	-	-	-	-	-	-							Fibroblast, immortalized by 60Co irradiation, derivative of KMS-6.
JCRB0435		JHH-4	+	-	-	-	-	-	-	-	-	-	-	-	-	-	-	-	-	-	-	-	Hepatoma, liver.
JCRB0501		TIG-1-20	+	-	-	-	-	-	-	-	-	-	-	-	-	-	-	-	-	-	-	-	Normal diploid fibroblast, fetal lung.
JCRB0502		TIG-1-30	+	-	-	-	-	-	-	-	-	-	-	-	-	-	-	-	-	-	-	-	Normal diploid fibroblast, fetal lung.
JCRB0503		TIG-1-40	+	-	-	-	-	-	-	-	-	-	-	-	-	-							Normal diploid fibroblast, fetal lung.
JCRB0505		TIG-1-60	+	-	-	-	-	-	-	-	-	-	-	-	-	-							Normal diploid fibroblast, fetal lung.
JCRB0506		TIG-3-20	+	-	-	-	-	-	-	-	-	-	-	-	-	-	-	-	-	-	-	-	Normal diploid fibroblast, fetal lung.
JCRB0518		WI-38-40	+	-	-	-	-	-	-	-	-	-	-	-	-	-							Normal diploid fibroblast, fetal lung.
JCRB0521		MRC-5-30	+	-	-	-	-	-	-	-	-	-	-	-	-	-	-	-	-	-	-	-	Normal diploid fibroblast, fetal lung
JCRB0525		TIG-2M-30	+	-	-	-	-	-	-	-	-	-	-	-	-	-							Normal diploid fibroblast (not myoblast), muscle.
JCRB0526		TIG-101	+	-	-	-	-	-	-	-	-	-	-	-	-	-							Normal diploid fibroblasts with limited life span. skin.
JCRB0527		TIG-102	+	-	-	-	-	-	-	-	-	-	-	-	-	-							Normal diploid fibroblasts with limited life span. skin.
JCRB0528		TIG-103	+	-	-	-	-	-	-	-	-	-	-	-	-	-							Normal diploid fibroblasts with limited life span, skin.
JCRB0532		TIG-107	+	-	-	-	-	-	-	-	-	-	-	-	-	-							Normal diploid fibroblasts with limited life span. skin.
JCRB0533		TIG-112	+	-	-	-	-	-	-	-	-	-	-	-	-	-							Normal diploid fibroblasts with limited life span. skin.
JCRB0535		TIG-118	+	-	-	-	-	-	-	-	-	-	-	-	-	-							Normal diploid fibroblasts with limited life span. skin.
JCRB0536		TIG-121	+	-	-	-	-	-	-	-	-	-	-	-	-	-							Normal diploid fibroblasts with limited life span. skin.
JCRB0537		TIG-108	+	-	-	-	-	-	-	-	-	-	-	-	-	-							Normal diploid fibroblasts with limited life span. skin.
JCRB0538		TIG-109	+	-	-	-	-	-	-	-	-	-	-	-	-	-							Normal diploid fibroblasts with limited life span. skin.
JCRB0539		TIG-113	+	-	-	-	-	-	-	-	-	-	-	-	-	-							Normal diploid fibroblasts with limited life span. skin.
JCRB0540		TIG-119	+	-	-	-	-	-	-	-	-	-	-	-	-	-	-	-	-	-	-	-	Normal diploid fibroblasts with limited life span, skin.
JCRB0541		TIG-111	+	-	-	-	-	-	-	-	-	-	-	-	-	-							Normal diploid fibroblasts with limited life span. skin.
JCRB0542		TIG-120	+	-	-	-	-	-	-	-	-	-	-	-	-	-							Normal diploid fibroblasts with limited life span, skin.
JCRB0543		TIG-110	+	-	-	-	-	-	-	-	-	-	-	-	-	-							Normal diploid fibroblasts with limited life span. skin.
JCRB0611		KATOIII	+	-	-	-	-	-	-	-	-	-	-	-	-	-	-	-	-	-	-	-	Signet ring cell carcinoma, stomach.
JCRB0612		GOTO	+	-	-	-	-	-	-	-	-	-	-	-	-	-	-	-	-	-	-	-	Neuroblastoma, adrenal gland.
JCRB0614		NY	+	-	-	-	-	-	-	-	-	-	-	-	-	-							Osteosarcoma, femur.
JCRB0618		TGW	+	-	-	-	-	-	-	-	-	-	-	-	-	-	-	-	-	-	-	-	Neuroblastoma, adrenal gland.
JCRB0621		NB-1	+	-	-	-	-	-	-	-	-	-	-	-	-	-							Neuroblastoma cell line differentiate in vitro by cAMP.
JCRB0622		HSC-2	+	-	-	-	-	-	-	-	-	-	-	-	-	-							Squamous carcinoma, mouth.
JCRB0623		HSC-3	+	-	-	-	-	-	-	-	-	-	-	-	-	-							Oal squamous carcinoma.
JCRB0624		HSC-4	+	-	-	-	-	-	-	-	-	-	-	-	-	-							Squamous carcinoma, tongue.
JCRB0625		Ca9-22	+	-	-	-	-	-	-	-	-	-	-	-	-	-							Squamous carcinoma, gingiva.
JCRB0627		KYM-1	+	-	-	-	-	-	-	-	-	-	-	-	-	-							Rhabdomyosarcoma cell line derived from neck tumor.
JCRB0628		MRK-nu-1	+	-	-	-	-	-	-	-	-	-	-	-	-	-							Mammary carcinoma.
JCRB0649		HeLa.P3	+	-	-	-	-	-	-	-	-	-	-	-	-	-							Subline of HeLa cell, serum free.
JCRB0649.1		HeLa.P3	+	-	-	-	-	-	-	-	-	-	-	-	-	-	-	-	-	-	-	-	Subline of HeLa cell, serum free.
JCRB0710		EJ-1	+	-	-	-	-	-	-	-	-	-	-	-	-	-							Bladder carcinoma, same cell line with T24.
JCRB0711		T24	+	-	-	-	-	-	-	-	-	-	-	-	-	-							Urinary bladder carcinoma.
JCRB0713		HeLa S3 (sc)	+	-	-	-	-	-	-	-	-	-	-	-	-	-							Subline of HeLa cell, adaptable to a suspension culture.
JCRB0744		ECV304	+	-	-	-	-	-	-	-	-	-	-	-	-	-							Cross contaminated with bladder carcinoma cell line T24.
JCRB0801		Caki-1	+	-	-	-	-	-	-	-	-	-	-	-	-	-	-	-	-	-	-	-	Renal clear cell carcinoma, kidney.
JCRB0810		ME-180	+	-	-	-	-	-	-	-	-	-	-	-	-	-							Cervical carcinoma.
JCRB0812	#	RERF-LC-MA	+	-	-	-	-	-	-	-	-	-	-	-	-	-							Cross contaminated with SK-MES-1 in German Collection of Microorganisms and Cell Cultures.
JCRB0813		VMRC-RCW	+	-	-	-	-	-	-	-	-	-	-	-	-	-							Renal cell carcinoma.
JCRB0814		VMRC-LCD	+	-	-	-	-	-	-	-	-	-	-	-	-	-							Adenocarcinoma, lung.
JCRB0815		ABC-1	+	-	-	-	-	-	-	-	-	-	-	-	-	-	-	-	-	-	-	-	Adenocarcinoma, lung.
JCRB0816	#	SBC-1	+	-	-	-	-	-	-	-	-	-	-	-	-	-							Small cell carcinoma, JCRB0816 SBC-1 and JCRB0817 SBC-2 exhibit the same DNA profile.
JCRB0817	#	SBC-2	+	-	-	-	-	-	-	-	-	-	-	-	-	-							Small cell carcinoma, JCRB0816 SBC-1 and JCRB0817 SBC-2 exhibit the same DNA profile.
JCRB0818		SBC-3	+	-	-	-	-	-	-	-	-	-	-	-	-	-							Small cell carcinoma, lung.
JCRB0819		SBC-5	+	-	-	-	-	-	-	-	-	-	-	-	-	-							Small cell carcinoma, lung.
JCRB0820		EBC-1	+	-	-	-	-	-	-	-	-	-	-	-	-	-	-	-	-	-	-	-	Squamous cell carcinoma, lung.
JCRB0821		NUGC-2	+	-	-	-	-	-	-	-	-	-	-	-	-	-							Adenocarcinoma, poorly differentiated, stomach.
JCRB0822		NUGC-3	+	-	-	-	-	-	-	-	-	-	-	-	-	-							Adenocarcinoma, poorly differentiated, stomach.
JCRB0823		YMB-1	+	-	-	-	-	-	-	-	-	-	-	-	-	-							Breast cancer, same DNA profile as other breast carcinoma cell line ZR-75-1.
JCRB0824		8305C	+	-	-	-	-	-	-	-	-	-	-	-	-	-	-	-	-	-	-	-	Undifferentiated thyroid carcinoma, thyroid.
JCRB0825		YMB-1-E	+	-	-	-	-	-	-	-	-	-	-	-	-	-							Breast cancer, same DNA profile as other breast carcinoma cell line ZR-75-1.
JCRB0826		8505C	+	-	-	-	-	-	-	-	-	-	-	-	-	-	-	-	-	-	-	-	Undifferentiated thyroid carcinoma, thyroid.
JCRB0827		VMRC-RCZ	+	-	-	-	-	-	-	-	-	-	-	-	-	-							Renal carcinoma.
JCRB0828		HO-1-u-1	+	-	-	-	-	-	-	-	-	-	-	-	-	-							Squamous carcinoma, mouth floor.
JCRB0830		PEER	+	-	-	-	-	-	-	-	-	-	-	-	-	-							T-leukemia lacks some typical cell surface properties of T cells.
JCRB0831		HO-1-N-1	+	-	-	-	-	-	-	-	-	-	-	-	-	-							Squamous carcinoma, buccal mucosa.
JCRB0832		NH-6	+	-	-	-	-	-	-	-	-	-	-	-	-	-							Neuroblastoma, adrenal gland, opsomyoclonus, truncal ataxia.
JCRB0833		NH-12	+	-	-	-	-	-	-	-	-	-	-	-	-	-							Neuroblastoma, adrenal gland.
JCRB0834		NUGC-4	+	-	-	-	-	-	-	-	-	-	-	-	-	-							Adenocarcinoma, poorly differentiated, signet ring cell carcinoma, gastric lymph node.
JCRB1002		K562/ADM	+	-	-	-	-	-	-	-	-	-	-	-	-	-	-	-	-	-	-	-	Adriamycine resistant derivative of K562 cell line.
JCRB1003		Kasumi-1	+	-	-	-	-	-	-	-	-	-	-	-	-	-							Acute myeloid leukemia.
JCRB1004		Kasumi-3	+	-	-	-	-	-	-	-	-	-	-	-	-	-							Myeloperoxidase-negative acute leukemia.
JCRB1005		NCC-IT-A3	+	-	-	-	-	-	-	-	-	-	-	-	-	-							Teratocarcinoma, anterior mediastinum.
JCRB1006.0		OUMS-36	+	-	-	-	-	-	-	-	-	-	-	-	-	-							Normal embryonic fibroblasts.
JCRB1006.1		OUMS-36T-1	+	-	-	-	-	-	-	-	-	-	-	-	-	-							Normal embryo fibroblast cell line transfected hTRT gene.
JCRB1006.1F		OUMS-36T-1F	+	-	-	-	-	-	-	-	-	-	-	-	-	-							Normal embryo fibroblast cell line transfected hTRT gene.
JCRB1006.2		OUMS-36T-2	+	-	-	-	-	-	-	-	-	-	-	-	-	-							Normal embryo fibroblast cell line transfected hTRT gene.
JCRB1006.2F		OUMS-36T-2F	+	-	-	-	-	-	-	-	-	-	-	-	-	-							Normal embryo fibroblast cell line transfected hTRT gene.
JCRB1006.3		OUMS-36T-3	+	-	-	-	-	-	-	-	-	-	-	-	-	-							Normal embryo fibroblast cell line transfected hTRT gene.
JCRB1006.3F		OUMS-36T-3F	+	-	-	-	-	-	-	-	-	-	-	-	-	-							Normal embryo fibroblast cell line transfected hTRT gene.
JCRB1006.4		OUMS-36T-4	+	-	-	-	-	-	-	-	-	-	-	-	-	-							Normal embryo fibroblast cell line transfected hTRT gene.
JCRB1006.4F		OUMS-36T-4F	+	-	-	-	-	-	-	-	-	-	-	-	-	-							Normal embryo fibroblast cell line transfected hTRT gene.
JCRB1006.5		OUMS-36T-5	+	-	-	-	-	-	-	-	-	-	-	-	-	-							Normal embryo fibroblast cell line transfected hTRT gene.
JCRB1006.5F		OUMS-36T-5F	+	-	-	-	-	-	-	-	-	-	-	-	-	-							Normal embryo fibroblast cell line transfected hTRT gene.
JCRB1006.6		OUMS-36T-6	+	-	-	-	-	-	-	-	-	-	-	-	-	-							Normal embryo fibroblast cell line transfected hTRT gene.
JCRB1006.6F		OUMS-36T-6F	+	-	-	-	-	-	-	-	-	-	-	-	-	-							Normal embryo fibroblast cell line transfected hTRT gene.
JCRB1006.7		OUMS-36T-7	+	-	-	-	-	-	-	-	-	-	-	-	-	-							Normal embryo fibroblast cell line transfected hTRT gene.
JCRB1006.7F		OUMS-36T-7F	+	-	-	-	-	-	-	-	-	-	-	-	-	-							Normal embryo fibroblast cell line transfected hTRT gene.
JCRB1006.8		OUMS-36T-8	+	-	-	-	-	-	-	-	-	-	-	-	-	-							Normal embryo fibroblast cell line transfected hTRT gene.
JCRB1006.8F		OUMS-36T-8F	+	-	-	-	-	-	-	-	-	-	-	-	-	-							Normal embryo fibroblast cell line transfected hTRT gene.
JCRB1008		HFb16d	+	-	-	-	-	-	-	-	-	-	-	-	-	-							Normal fibroblast, foreskin, transfected by the HPV16 DNA.
JCRB1009		RERF-GC-1B	+	-	-	-	-	-	-	-	-	-	-	-	-	-	-	-	-	-	-	-	Gastric cancer cell line from a metastatic tissue of pyloric lymph nodes.
JCRB1010		KMRC-1	+	-	-	-	-	-	-	-	-	-	-	-	-	-	-	-	-	-	-	-	Clear cell renal carcinoma, kidney.
JCRB1011		KMRC-2	+	-	-	-	-	-	-	-	-	-	-	-	-	-	-	-	-	-	-	-	Clear cell renal carcinoma, kidney.
JCRB1012		KMRC-3	+	-	-	-	-	-	-	-	-	-	-	-	-	-	-	-	-	-	-	-	Clear cell renal carcinoma, kidney.
JCRB1014		KMRM-M1	+	-	-	-	-	-	-	-	-	-	-	-	-	-	-	-	-	-	-	-	Renal cancer, metastasized to muscle.
JCRB1015		HSC-1	+	-	-	-	-	-	-	-	-	-	-	-	-	-							Squamous cell carcinoma, skin.
JCRB1016		HSC-5	+	-	-	-	-	-	-	-	-	-	-	-	-	-	-	-	-	-	-	-	Squamous cell carcinoma, skin.
JCRB1017		HKA-1	+	-	-	-	-	-	-	-	-	-	-	-	-	-	-	-	-	-	-	-	Keratoacanthoma, skin.
JCRB1018		HMY-1	+	-	-	-	-	-	-	-	-	-	-	-	-	-							Mlignant melanoma, metastasised lymph node.
JCRB1019		RERF-LC-Sq1	+	-	-	-	-	-	-	-	-	-	-	-	-	-							Squamous carcinoma, lung.
JCRB1020		RERF-LC-Ad1	+	-	-	-	-	-	-	-	-	-	-	-	-	-	-	-	-	-	-	-	Adenocarcinoma, lung.
JCRB1021		RERF-LC-Ad2	+	-	-	-	-	-	-	-	-	-	-	-	-	-							Adenocarcinoma, ｌung.
JCRB1022		OUMS-23	+	-	-	-	-	-	-	-	-	-	-	-	-	-	-	-	-	-	-	-	Colon carcinoma cell line established from metastatic pericardial fluid.
JCRB1024		Kasumi-6	+	-	-	-	-	-	-	-	-	-	-	-	-	-							Acute myeloid leukemia.
JCRB1025		MKN7	+	-	-	-	-	-	-	-	-	-	-	-	-	-							Well differentiated tubular adenocarcinoma,, stomach.
JCRB1027		SAT	+	-	-	-	-	-	-	-	-	-	-	-	-	-	-	-	-	-	-	-	Squamous cell carcinoma, oral cavity.
JCRB1028		JHH-2	+	-	-	-	-	-	-	-	-	-	-	-	-	-	-	-	-	-	-	-	Hepatoma, liver.
JCRB1029		JHH-5	+	-	-	-	-	-	-	-	-	-	-	-	-	-	-	-	-	-	-	-	Hepatoma, liver.
JCRB1030		JHH-6	+	-	-	-	-	-	-	-	-	-	-	-	-	-	-	-	-	-	-	-	Hepatoma, liver.
JCRB1031		JHH-7	+	-	-	-	-	-	-	-	-	106000	-	-	-	-	-	-	-	-	-	-	Hepatoma, HBV integrated.
JCRB1032		OZ	+	-	-	-	-	-	-	-	-	-	-	-	-	-	-	-	-	-	-	-	Differentiated adenocarcinoma, bile duct.
JCRB1033		NOZ	+	-	-	-	-	-	-	-	-	-	-	-	-	-	-	-	-	-	-	-	Gall bladder carcinoma cell line.
JCRB1039		SKN-3	+	-	-	-	-	-	-	-	-	-	-	-	-	-							Oral squamous carcinoma, xenotransplantation in mice.
JCRB1041		SEKI	+	-	-	-	-	-	-	-	-	-	-	-	-	-							Malignant melanoma. skin of lower leg.
JCRB1042	*	BSL2KA	+	-	247000	-	-	-	-	-	-	-	-	-	-	-							Bloom syndrome, EBV transformed B-cell lymphoblastoid cell.
JCRB1043		OVISE	+	-	-	-	-	-	-	-	-	-	-	-	-	-	-	-	-	-	-	-	Ovarian tumor. metastatic forcus of the innominate.
JCRB1044		OVKATE	+	-	-	-	-	-	-	-	-	-	-	-	-	-	-	-	-	-	-	-	Ovarian tumor. metastatic forcus of the innominate.
JCRB1045		OVMANA	+	-	-	-	-	-	-	-	-	-	-	-	-	-	-	-	-	-	-	-	Ovarian tumour.
JCRB1046		OVSAHO	+	-	-	-	-	-	-	-	-	-	-	-	-	-							Ovarian tumour, abdominal metastatic focus.
JCRB1047		OVSAYO	+	-	-	-	-	-	-	-	-	-	-	-	-	-							Ovarian tumour. The STR pattern of the OVSAYO was consistent with the OVMIU.
JCRB1048		OVTOKO	+	-	-	-	-	-	-	-	-	-	-	-	-	-							Ovarian tumour . spleen metastatic focus.
JCRB1049		OVMIU	+	-	-	-	-	-	-	-	-	-	-	-	-	-							Ovarian tumour. The STR pattern was same with the OVSAYO.
JCRB1050		OVMIU-II	+	-	-	-	-	-	-	-	-	-	-	-	-	-	-	-	-	-	-	-	Ovarian tumour. The STR pattern was same with the OVMIU.
JCRB1051		OUMS-24/P6X	+	-	-	-	-	-	-	-	-	-	-	-	-	-							Fibroblast line immortalized by pCDM8-p53 and X-ray irradiation, embryo.
JCRB1052		PA-1/6TG-r	+	-	-	-	-	-	-	-	-	-	-	-	-	-							Teratocarcinoma cell line PA-1 with 6TG resistance.
JCRB1053		STC 1	+	-	-	-	-	-	-	-	-	-	-	-	-	-							Small cell lung carcinoma.
JCRB1054		Hep G2	+	-	-	-	-	-	-	-	-	-	-	-	-	-	-	-	-	-	-	-	Hepatoma, liver.
JCRB1055	*	XP3OS(SVT)	+	-	-	-	-	-	-	-	-	-	-	-	-	-							Xeroderma pigmentosum. SV40 transformed skin fibroblast.
JCRB1056	*	CS2OS(SVT)	+	-	-	-	-	-	-	-	-	-	-	-	-	-							Cockayne's syndrome, SV40 transformed skin fibroblast.
JCRB1057	*	XP39OSTERT	+	-	-	-	-	-	-	-	-	-	-	-	-	-							hTERT immortilized fibroblast cell.
JCRB1058	*	XP40OSTERT	+	-	-	-	-	-	-	-	-	-	-	-	-	-							Xeroderma pigmentosum, hTERT immortalized skin fibroblast.
JCRB1059	*	CS2AWTERT	+	-	-	-	-	-	-	-	-	-	-	-	-	-							Cockayne's syndrome, hTERT transformed skin fibroblast.
JCRB1060	*	FA9JTOTERT	+	-	-	-	-	-	-	-	-	-	-	-	-	-							Fanconi anemia , skin fibroblast, hTERT transduction.
JCRB1061	*	BS2CHTERT	+	-	-	-	-	-	-	-	-	-	-	-	-	-							Bloom syndrome, skin fibroblast transformed with hTERT.
JCRB1062	#	JHH-1	+	-	-	-	-	-	-	-	-	-	-	-	-	-	-	-	-	-	-	-	Hepatoma, liver.
JCRB1063	*	KYSE140	+	-	-	-	-	-	-	-	-	-	-	-	-	-	-	-	-	-	-	-	Esophageal cancer.
JCRB1064	*	KYSE110	+	-	-	-	-	-	-	-	-	-	-	-	-	-							Squamous carcinoma, esophagus.
JCRB1065		Ki-JK	+	-	-	-	-	-	-	-	-	-	-	-	-	-	-	-	-	-	-	-	Lymphoma.
JCRB1066		KMH-2	+	-	-	-	-	-	-	-	-	-	-	-	-	-							Anaplasitc thyroid carcinoma.
JCRB1067		CPT-K5	+	-	-	-	-	-	-	-	-	-	-	-	-	-	-	-	-	-	-	-	Acute lymphoblastic leukemia, mutant cell line from RPMI8402.
JCRB1069		NOMO-1/ADM	+	-	-	-	-	-	-	-	-	-	-	-	-	-	-	-	-	-	-	-	Acute monocytic leukemia, adriamycin-resistant derivative of NOMO-1.
JCRB1070		HSGc-C5	+	-	-	-	-	-	-	-	-	-	-	-	-	-							Cross contaminated with HeLa cell.
JCRB1071		KMRC-20	+	-	-	-	-	-	-	-	-	-	-	-	-	-	-	-	-	-	-	-	Clear cell renal carcinoma, kidney.
JCRB1073		ASH-3	+	-	-	-	-	-	-	-	-	-	-	-	-	-	-	-	-	-	-	-	Anaplastic thyroid carcinoma, cervical tissue.
JCRB1074		FU97	+	-	-	-	-	-	-	-	-	-	-	-	-	-							Poorly differentiated adenocarcinoma, stomach.
JCRB1075.0		IM95	+	-	-	-	-	-	-	-	-	-	-	-	-	-							Gastric cancer cell line.
JCRB1075.1		IM95m	+	-	-	-	-	-	-	-	-	-	-	-	-	-							Gastric cancer, clone of IM95.
JCRB1078		TMH-1	+	-	-	-	-	-	-	-	-	-	-	-	-	-							Thyroid carcinoma, cross-conaminated by IHH-4.
JCRB1079		IHH-4	+	-	-	-	-	-	-	-	-	-	-	-	-	-							Papillary thyroid carcinoma, lymphnode metastasis.
JCRB1080.0		HARA	+	-	-	-	-	-	-	-	-	-	-	-	-	-							Lung squamous cell carcinoma, pleural fluid.
JCRB1080.1		HARA-B	+	-	-	-	-	-	-	-	-	-	-	-	-	-							Lung squamous cell carcinoma(HARA cell line), bone metastasis in nude mouse.
JCRB1081		MS-1-L	+	-	-	-	-	-	-	-	-	-	-	-	-	-							Lung small cell carcinoma, pleural effusion.
JCRB1082	*	KYSE170	+	-	-	-	-	-	-	-	-	-	-	-	-	-							Squamous cell carcinoma, esophagus.
JCRB1083	*	KYSE180	+	-	-	-	-	-	-	-	-	-	-	-	-	-	-	-	-	-	-	-	Squamous cell carcinoma, esophagus.
JCRB1086	*	KYSE220	+	-	-	-	-	-	-	-	-	-	-	-	-	-	-	-	-	-	-	-	Squamous cell carcinoma, esophagus.
JCRB1087	*	KYSE270	+	-	-	-	-	-	-	-	-	-	-	-	-	-							Squamous cell carcinoma, esophagus.
JCRB1090		NCE16IIA	+	-	-	-	-	-	-	-	-	-	-	-	-	-	-	-	-	-	-	-	HPV16 transformed keratinocyte derived from uterine cervix.
JCRB1091		NCE SVIIA3	+	-	-	-	-	-	-	-	-	-	-	-	-	-							SV40 transformed keratinocyte derived from uterine cervix.
JCRB1092		NCE SVIA6	+	-	-	-	-	-	-	-	-	-	-	-	-	-							SV40 transformed keratinocyte derived from uterine cervix.
JCRB1093		PSVK1	+	-	-	-	-	-	-	-	-	-	-	-	-	-	-	-	-	-	-	-	Normal keratinocyte from foreskin immortalized by the infection of the pSV40 ori.
JCRB1094		SUIT-2	+	-	-	-	-	-	-	-	-	-	-	-	-	-	-	-	-	-	-	-	Pancreatic cancer, liver metastasis.
JCRB1095	*	KYSE150	+	-	-	-	-	-	-	-	-	-	-	-	-	-	-	-	-	-	-	-	Squamous carcinoma, esophagus.
JCRB1107		UCBTERT-21	+	-	-	-	-	-	-	-	-	-	-	-	-	-	-	-	-	-	-	-	Umbilical cord blood-derived mesenchymal stem cells.
JCRB1108		UCB408E6E7-31	+	-	-	-	-	-	-	-	-	-	-	-	-	-	-	-	-	-	-	-	Umbilical cord blood-derived mesenchymal stem cells.
JCRB1109		UCB408E7-32	+	-	-	-	-	-	-	-	-	-	-	-	-	-	-	-	-	-	-	-	Umbilical cord blood-derived mesenchymal stem cells.
JCRB1110		UCB408E6E7TERT-33	+	-	-	-	-	-	-	-	-	-	-	-	-	-	-	-	-	-	-	-	Umbilical cord blood-derived mesenchymal stem cells.
JCRB1111	*	Yub621c	+	-	-	-	-	-	-	-	-	-	-	-	-	-							Mesenchymal stem cell, from polydactylous finger.
JCRB1112	*	Yub621b	+	-	-	-	-	-	-	-	-	-	-	-	-	-							Mesenchymal stem cell, from polydactylous finger.
JCRB1113	*	Yub621 BMC	+	-	-	-	-	-	-	-	-	-	-	-	-	-	-	-	-	-	-	-	Mesenchymal stem cell, from polydactylous finger bone marrow.
JCRB1114	*	Yub622	+	-	-	-	-	-	-	-	-	-	-	-	-	-	-	-	-	-	-	-	Mesenchymal stem cell, from polydactylous finger.
JCRB1115	*	Yub623	+	-	-	-	-	-	-	-	-	-	-	-	-	-	-	-	-	-	-	-	Mesenchymal stem cell, from polydactylous finger.
JCRB1116	*	Yub 10F	+	-	-	-	-	-	-	-	-	-	-	-	-	-	-	-	-	-	-	-	Mesenchymal stem cell, from polydactylous finger.
JCRB1117		HEC-1-A	+	-	-	-	-	-	-	-	-	-	-	-	-	-	-	-	-	-	-	-	Endometrial adenocarcinoma, uterine corpus.
JCRB1118		HEC-6	+	-	-	-	-	-	-	-	-	-	-	-	-	-							Endometrial adenocarcinoma, uterine corpus.
JCRB1120		HEC-59	+	-	-	-	-	-	-	-	-	-	-	-	-	-							Endometrial adenocarcinoma, uterine corpus.
JCRB1121		HEC-88nu	+	-	-	-	-	-	-	-	-	-	-	-	-	-							Endometrial adenocarcinoma, transplanted to nude mouse.
JCRB1122		HEC-151	+	-	-	-	-	-	-	-	-	-	-	-	-	-	-	-	-	-	-	-	Endometrial adenocarcinoma, uterine corpus.
JCRB1123		HEC-108	+	-	-	-	-	-	-	-	-	-	-	-	-	-	-	-	-	-	-	-	Endometrial adenocarcinoma, uterine corpus.
JCRB1124		HEC-116	+	-	-	-	-	-	-	-	-	-	-	-	-	-							Endometrial adenocarcinoma, uterine corpus.
JCRB1125		PL502	+	-	-	-	-	-	-	-	-	-	-	-	-	-							Placenta-derived mesenchymal stem cells.
JCRB1130		PL507	+	-	-	-	-	-	-	-	-	-	-	-	-	-	-	-	-	-	-	-	Placenta-derived mesenchymal stem cells.
JCRB1133		UE6E7T-2	+	-	-	-	-	-	-	-	-	-	-	-	-	-	-	-	-	-	-	-	Bone marrow-derived mesenchymal stem cells.
JCRB1136		UE6E7T-3	+	-	-	-	-	-	-	-	-	-	-	-	-	-	-	-	-	-	-	-	Bone marrow-derived mesenchymal stem cells.
JCRB1140		UBE6T-6	+	-	-	-	-	-	-	-	-	-	-	-	-	-	-	-	-	-	-	-	Bone marrow-derived mesenchymal stem cells.
JCRB1141		HEC-251	+	-	-	-	-	-	-	-	-	-	-	-	-	-	-	-	-	-	-	-	Endometrial adenocarcinoma, uterine corpus.
JCRB1142		HEC-265	+	-	-	-	-	-	-	-	-	-	-	-	-	-	-	-	-	-	-	-	Endometrial adenocarcinoma, uterine corpus.
JCRB1143		UBE6T-7	+	-	-	-	-	-	-	-	-	-	-	-	-	-	-	-	-	-	-	-	Bone marrow-derived mesenchymal stem cells.
JCRB1145		HEC-50B	+	-	-	-	-	-	-	-	-	-	-	-	-	-							Endometrioid adenocarcinoma, peritoneal fluid.
JCRB1147		UE7T-9	+	-	-	-	-	-	-	-	-	-	-	-	-	-	-	-	-	-	-	-	Bone marrow-derived mesenchymal stem cells.
JCRB1148		KMBC-2	+	-	-	-	-	-	-	-	-	-	-	-	-	-	-	-	-	-	-	-	Urinary bladder cancer.
JCRB1149		UE6E7T-11	+	-	-	-	-	-	-	-	-	-	-	-	-	-	-	-	-	-	-	-	Bone marrow-derived mesenchymal stem cells.
JCRB1150		KMPC-3	+	-	-	-	-	-	-	-	-	-	-	-	-	-	-	-	-	-	-	-	Renal pelvic cancer.
JCRB1151		UE6E7T-12	+	-	-	-	-	-	-	-	-	-	-	-	-	-	-	-	-	-	-	-	Bone marrow-derived mesenchymal stem cells.
JCRB1153		HCA-1	+	-	-	-	-	-	-	-	-	-	-	-	-	-	-	-	-	-	-	-	Endocervical adenocarcinoma, lymph node metastasis.
JCRB1154		UE7T-13	+	-	-	-	-	-	-	-	-	-	-	-	-	-	-	-	-	-	-	-	Bone marrow-derived mesenchymal stem cells.
JCRB1155	*	Yub625	+	-	-	-	-	-	-	-	-	-	-	-	-	-							Mesenchymal stem cell, from polydactylous finger.
JCRB1156	*	Yub631	+	-	-	-	-	-	-	-	-	-	-	-	-	-							Mesenchymal stem cell, from polydactylous finger.
JCRB1157	*	Yub632	+	-	-	-	-	-	-	-	-	-	-	-	-	-	-	-	-	-	-	-	Mesenchymal stem cell, from polydactylous finger.
JCRB1158	*	Yub633	+	-	-	-	-	-	-	-	-	-	-	-	-	-	-	-	-	-	-	-	Mesenchymal stem cell, from polydactylous finger.
JCRB1159		UBE6T-15	+	-	-	-	-	-	-	-	-	-	-	-	-	-	-	-	-	-	-	-	Bone marrow-derived mesenchymal stem cells.
JCRB1160		UE6E7-16	+	-	-	-	-	-	-	-	-	-	-	-	-	-	-	-	-	-	-	-	Bone marrow-derived mesenchymal stem cells.
JCRB1161	*	Yub634	+	-	-	-	-	-	-	-	-	-	-	-	-	-	-	-	-	-	-	-	Mesenchymal stem cell, from polydactylous finger.
JCRB1162	*	Yub635	+	-	-	-	-	-	-	-	-	-	-	-	-	-	-	-	-	-	-	-	Mesenchymal stem cell, from polydactylous finger bone marrow.
JCRB1163	*	Yub637b	+	-	-	-	-	-	-	-	-	-	-	-	-	-	-	-	-	-	-	-	Mesenchymal stem cell, from polydactylous finger bone.
JCRB1166		NCR-G1	+	-	-	-	-	-	-	-	-	-	-	-	-	-	-	-	-	-	-	-	Complex type germ cell tumor, embryonic testis origin.
JCRB1167		NCR-G2	+	-	-	-	-	-	-	-	-	-	-	-	-	-	-	-	-	-	-	-	Complex type germ cell tumor, embryonic testis origin.
JCRB1168		NCR-G3	+	-	-	-	-	-	-	-	-	-	-	-	-	-	-	-	-	-	-	-	Complex type germ cell tumor, embryonic testis origin.
JCRB1169	*	Yub636	+	-	-	-	-	-	-	-	-	-	-	-	-	-	-	-	-	-	-	-	Mesenchymal stem cell, from polydactylous finger bone marrow.
JCRB1170		SKNO-1	+	-	-	-	-	-	-	-	-	-	-	-	-	-							Acute myeloblastic leukemia, bone marrow.
JCRB1171	*	Yub642p	+	-	-	-	-	-	-	-	-	-	-	-	-	-	-	-	-	-	-	-	Mesenchymal stem cell, from polydactylous finger periosteum.
JCRB1172	*	Yub642	+	-	-	-	-	-	-	-	-	-	-	-	-	-							Mesenchymal stem cell, from polydactylous finger bone marrow.
JCRB1173	*	Yub637s	+	-	-	-	-	-	-	-	-	-	-	-	-	-	-	-	-	-	-	-	Mesenchymal stem cell, from polydactylous finger skin.
JCRB1174	*	Yub642b	+	-	-	-	-	-	-	-	-	-	-	-	-	-							Mesenchymal stem cell, from polydactylous finger bone.
JCRB1179		KMS-11	+	-	-	-	-	-	-	-	-	-	-	-	-	-							Myeloma.
JCRB1180		KMM-1	+	-	-	-	-	-	-	-	-	-	-	-	-	-	-	-	-	-	-	-	Myeloma, subcutaneous tumor.
JCRB1182		NCC-RbC-51	+	-	-	-	-	-	-	-	-	-	-	-	-	-	-	-	-	-	-	-	Retinoblastoma cell line, cervical lymph node metastasis.
JCRB1183		NCC-RbC-54	+	-	-	-	-	-	-	-	-	-	-	-	-	-	-	-	-	-	-	-	Retinoblastoma cell line.
JCRB1184	#	KMS-24	+	-	-	-	-	-	-	-	-	-	-	-	-	-							Cross contamination with KMS-21BM.
JCRB1185		KMS-21BM	+	-	-	-	-	-	-	-	-	-	-	-	-	-	-	-	-	-	-	-	Myeloma, bone marrow.
JCRB1186		NCC-RbC-59	+	-	-	-	-	-	-	-	-	-	-	-	-	-							Retinoblastoma cell line. orbital recurrence.
JCRB1187		KMS-26	+	-	-	-	-	-	-	-	-	-	-	-	-	-	-	-	-	-	-	-	Myeloma.
JCRB1188		KMS-27	+	-	-	-	-	-	-	-	-	-	-	-	-	-	-	-	-	-	-	-	Myeloma.
JCRB1190		NCC-RbC-57	+	-	-	-	-	-	-	-	-	-	-	-	-	-							Retinoblastoma cell line.
JCRB1191		KMS-28PE	+	-	-	-	-	-	-	-	-	-	-	-	-	-	-	-	-	-	-	-	Myeloma, pleural effusion.
JCRB1192		KMS-28BM	+	-	-	-	-	-	-	-	-	-	-	-	-	-	-	-	-	-	-	-	Myeloma, bone marrow.
JCRB1193		HEC-1-B	+	-	-	-	-	-	-	-	-	-	-	-	-	-							Endometrial adenocarcinoma, uterine corpus.
JCRB1194		PL508	+	-	-	-	-	-	-	-	-	-	-	-	-	-	-	-	-	-	-	-	Placenta-derived mesenchymal stem cells.
JCRB1195		KMS-34	+	-	-	-	-	-	-	-	-	-	-	-	-	-	-	-	-	-	-	-	Myeloma, pleural effusion.
JCRB1196		KMS-20	+	-	-	-	-	-	-	-	-	-	-	-	-	-	-	-	-	-	-	-	Myeloma.
JCRB1200		NCC-RbC-53	+	-	-	-	-	-	-	-	-	-	-	-	-	-							Retinoblastoma cell line.
JCRB1201		GCH-nu-YS	+	-	-	-	-	-	-	-	-	-	-	-	-	-	-	-	-	-	-	-	Gestational choriocarcinoma, nude mouse-transplanted tumor.
JCRB1203		HCS-2	+	-	-	-	-	-	-	-	-	-	-	-	-	-							Squamous cell carcinoma, uterine cervix.
JCRB1205		HCSC-1	+	-	-	-	-	-	-	-	-	-	-	-	-	-							Endocervical carcinoma, ascites.
JCRB1206		TK	+	-	-	-	-	-	-	-	-	-	-	-	-	-							Brain lymphoma. Different cell line from JCRB0157 TK.
JCRB1209	*	MT-1	+	-	-	-	-	-	-	-	-	-	2400000	-	-	-	2190000	-	-	-	-	-	Lymphoid cell line from adult T cell leukemia.
JCRB1210	*	MT-2	+	-	-	-	-	-	-	-	-	-	1600000	-	-	-	347000000	-	-	-	-	-	Cord leukocyte cell line established by co-cultivation with human ATL cells.
JCRB1212		NCC-RbC-56	+	-	-	-	-	-	-	-	-	-	-	-	-	-	-	-	-	-	-	-	Retinoblastoma cell line. orbital recurrence.
JCRB1214		NCC-RbC-67	+	-	-	-	-	-	-	-	-	-	-	-	-	-							Retinoblastoma cell line.
JCRB1216	*	MT-4	+	-	-	-	-	-	-	-	-	-	16000000	-	-	-	408000000	-	-	-	-	-	Cord leukocyte cell line established by co-cultivation with human ATL cells.
JCRB1217	*	MT-3	+	-	-	-	-	-	-	-	-	-	38200000	-	-	-	672000000	-	-	-	-	-	Cord leukocyte cell line established by co-cultivation with human ATL cells.
JCRB1218	*	UC701	+	-	-	-	-	-	-	-	-	-	-	-	-	-							Primary umbilical cord-derived cells.
JCRB1219		PL532	+	-	-	-	-	-	-	-	-	-	-	-	-	-	-	-	-	-	-	-	Placenta-derived mesenchymal stem cells.
JCRB1220	*	UC702	+	-	-	-	-	-	-	-	-	-	-	-	-	-							Primary umbilical cord-derived cells.
JCRB1221		NCC-RbC-92	+	-	-	-	-	-	-	-	-	-	-	-	-	-	-	-	-	-	-	-	Retinoblastoma cell line.
JCRB1223		NCC-RbC-T1	+	-	-	-	-	-	-	-	-	-	-	-	-	-	-	-	-	-	-	-	Retinoblastoma cell line, metastasis in cerebrospinal fluid.
JCRB1224	*	UC704	+	-	-	-	-	-	-	-	-	-	-	-	-	-	-	-	-	-	-	-	Primary umbilical cord-derived cells.
JCRB1227	*	UC705	+	-	-	-	-	-	-	-	-	-	-	-	-	-							Primary umbilical cord-derived cells.
JCRB1228		NCC-StC-K140	+	-	-	-	-	-	-	-	-	-	-	-	-	-	-	-	-	-	-	-	Stomach carcinoma cell line.
JCRB1229		PL512	+	-	-	-	-	-	-	-	-	-	-	-	-	-							Placenta-derived mesenchymal stem cells.
JCRB1300		PL514	+	-	-	-	-	-	-	-	-	-	-	-	-	-	-	-	-	-	-	-	Placenta-derived mesenchymal stem cells.
JCRB1302		PL516	+	-	-	-	-	-	-	-	-	-	-	-	-	-	-	-	-	-	-	-	Placenta-derived mesenchymal stem cells.
JCRB1303		NCC-RbC-83	+	-	-	-	-	-	-	-	-	-	-	-	-	-	-	-	-	-	-	-	Retinoblastoma cell line.
JCRB1305		NCC-RbC-39	+	-	-	-	-	-	-	-	-	-	-	-	-	-	-	-	-	-	-	-	Retinoblastoma cell line.
JCRB1306		PL517	+	-	-	-	-	-	-	-	-	-	-	-	-	-	-	-	-	-	-	-	Placenta-derived mesenchymal stem cells.
JCRB1307		PL518	+	-	-	-	-	-	-	-	-	-	-	-	-	-	-	-	-	-	-	-	Placenta-derived mesenchymal stem cells.
JCRB1308		NCC-OvC-K119	+	-	-	-	-	-	-	-	-	-	-	-	-	-	-	-	-	-	-	-	Ovarian carcinoma cell line.
JCRB1317		KCL-22	+	-	-	-	-	-	-	-	-	-	-	-	-	-	-	-	-	-	-	-	Chronic myelocytic leukemia.
JCRB1318		HeLa9903	+	-	-	-	-	-	-	-	-	-	-	-	-	-	-	-	-	-	-	-	Subline of the HeLa cell, transfected with estrogen receptor-alpha - reporter gene construct.
JCRB1319		PL-21	+	-	-	-	-	-	-	-	-	-	-	-	-	-	-	-	-	-	-	-	Acute promyelocytic leukemia.
JCRB1320		NCC-CoC-K115P	+	-	-	-	-	-	-	-	-	-	-	-	-	-	-	-	-	-	-	-	Colon cancer cell line.
JCRB1325		MKPL-1	+	-	-	-	-	-	-	-	-	-	-	-	-	-	-	-	-	-	-	-	Acute myeloblastic leukemia.
JCRB1326		NCC-RbC-60	+	-	-	-	-	-	-	-	-	-	-	-	-	-	-	-	-	-	-	-	Retinoblastoma cell line.
JCRB1327	*	Dotcom	+	-	-	-	-	-	-	-	-	-	-	-	-	-	-	-	-	-	-	-	IPS cell line derived from fetal lung fibroblast line (MRC-5).
JCRB1329	*	Squeaky	+	-	-	-	-	-	-	-	-	-	-	-	-	-	-	-	-	-	-	-	IPS cell line derived from fetal lung fibroblast line (MRC-5).
JCRB1330		Ty-82	+	-	-	-	-	-	-	-	-	-	-	-	-	-	-	-	-	-	-	-	Thymic carcinoma. pleural effusion.
JCRB1331	*	Tic	+	-	-	-	-	-	-	-	-	-	-	-	-	-	-	-	-	-	-	-	IPS cell line derived from fetal lung fibroblast line (MRC-5).
JCRB1331.01	*	Tic-FX	+	-	-	-	-	-	-	-	-	-	-	-	-	-							IPS cell line derived from fetal lung fibroblast line (MRC-5).
JCRB1332		NALL-1	+	-	-	-	-	-	-	-	-	-	-	-	-	-	-	-	-	-	-	-	Acute lymphocytic leukemia (ALL). The cell line lacks both T-cell and B-cell markers.
JCRB1333		NCC-CoC-K115L	+	-	-	-	-	-	-	-	-	-	-	-	-	-	-	-	-	-	-	-	Colon cancer cell line (metastasis peripheral lymph node).
JCRB1334		RC-K8	+	-	-	-	-	-	-	-	-	-	-	-	-	-	-	-	-	-	-	-	Malignant lymphoma (histiocytic lymphoma), chylous peritoneal effusion.
JCRB1335		HD-70	+	-	-	-	-	-	-	-	-	-	-	-	-	-	-	-	-	-	-	-	Hodgkin's lymphoma, B-cell origin.
JCRB1336	*	Lollipop	+	-	-	-	-	-	-	-	-	-	-	-	-	-	-	-	-	-	-	-	IPS cell line derived from fetal lung fibroblast line (MRC-5).
JCRB1337		DL-40	+	-	-	-	-	-	-	-	-	-	-	-	-	-	-	-	-	-	-	-	T-cell lymphoma, cell line. negative for EBNA and HTLV-1 antigen.
JCRB1338	*	Toe	+	-	-	-	-	-	-	-	-	-	-	-	-	-	-	-	-	-	-	-	IPS cell line derived from fetal lung fibroblast line (MRC-5).
JCRB1339		NCC-CoC-K115B	+	-	9840000	-	-	-	-	-	-	-	-	-	-	-							B-cell line (transformed by EBV) derived from colon cancer patient.
JCRB1340		RS-2	+	-	-	-	-	-	-	-	-	-	-	-	-	-	-	-	-	-	-	-	Metastatic primitive nuroectodermal tumor, brain.
JCRB1341	*	iPS-TIG120-3f7	+	-	-	-	-	-	-	-	-	-	-	-	-	-							IPS cell line generated from adult skin fibroblast cell line (JCRB0542: TIG-120).
JCRB1343		OKa-C-1	+	-	-	-	-	-	-	-	-	-	-	-	-	-	-	-	-	-	-	-	Lung carncer cell line producing both G-CSF and PTHrP.
JCRB1344		delta-47	+	-	-	-	-	-	-	-	-	-	-	-	-	-	-	-	-	-	-	-	Myeloma, left testicular tumor, ascites.
JCRB1345		PALL-2	+	-	-	-	-	-	-	-	-	-	-	-	-	-	-	-	-	-	-	-	Acute lymphoblastic leukemia cell line.
JCRB1346		FLAM-76	+	-	-	-	-	-	-	-	-	-	-	-	-	-	-	-	-	-	-	-	Agressive nonsecretory plasma cell leukemia.
JCRB1347		KML-1	+	-	-	-	-	-	-	-	-	-	-	-	-	-	-	-	-	-	-	-	B-cell lymphoma cell line, pleural effusion.
JCRB1354		HSC-3-M3	+	-	-	-	-	-	-	-	-	-	-	-	-	-	-	-	-	-	-	-	Oral squamous cell carcinoma, metastasised tumor in the lynph node of SHC-3 cells injected nude mice.
JCRB1359		HAC-2	+	-	-	-	-	-	-	-	-	-	-	-	-	-							Ovary cancer, mesonephros.
JCRB1360		PL519	+	-	-	-	-	-	-	-	-	-	-	-	-	-	-	-	-	-	-	-	Placenta-derived mesenchymal stem cells.
JCRB1363	*	iPS-TIG120-4f1	+	-	-	-	-	-	-	-	-	-	-	-	-	-	-	-	-	-	-	-	IPS cell line generated from adult skin fibroblast cell line (JCRB0542: TIG-120).
JCRB1364		PL520	+	-	-	-	-	-	-	-	-	-	-	-	-	-	-	-	-	-	-	-	Placenta-derived mesenchymal stem cells.
JCRB1371		GS-3A4-HepG2	+	-	-	-	-	-	-	-	-	-	-	-	-	-	-	-	-	-	-	-	Hep G2 cells, glutamine synthetase and CYP3A4 introduced.
JCRB1372		MCF-7-Luc	+	-	-	-	-	-	-	-	-	-	-	-	-	-	-	-	-	-	-	-	Luciferase stably expressing cell line (MCF-7; breast cancer cell line).
JCRB1373		BT-549-Luc	+	-	-	-	-	-	-	-	-	-	-	-	-	-	-	-	-	-	-	-	Luciferase stably expressing cell line (BT-549: breast cancer cell line).
JCRB1375		Hs578T-Luc	+	-	-	-	-	-	-	-	-	-	-	-	-	-	-	-	-	-	-	-	Luciferase stably expressing cell line (Hs578T: breast cancer cell line).
JCRB1376		SK-MEL-28-Luc	+	-	-	-	-	-	-	-	-	-	-	-	-	-	-	-	-	-	-	-	Luciferase stably expressing cell line (SK-MEL-28; melanoma cell line).
JCRB1378		MM-RU-Luc	+	-	-	-	-	-	-	-	-	-	-	-	-	-	-	-	-	-	-	-	Luciferase stably expressing cell line (MM-RU; melanoma cell line).
JCRB1379		MKN45-Luc	+	-	-	-	-	-	-	-	-	-	-	-	-	-	-	-	-	-	-	-	Luciferase stably expressing cell line (MKN45: gastric cancer cell line).
JCRB1382		DLD-1 clone#1-Luc	+	-	-	-	-	-	-	-	-	-	-	-	-	-	-	-	-	-	-	-	Luciferase stably expressing cell line (DLD-1 clone#1: colon adenocarcinama cell line).
JCRB1383		HT-29-Luc	+	-	-	-	-	-	-	-	-	-	-	-	-	-	-	-	-	-	-	-	Luciferase stably expressing cell line (HT-29; colon cancer cell line).
JCRB1384		STR-428	+	-	-	-	-	-	-	-	-	-	-	-	-	-	-	-	-	-	-	-	HHV-8 negative malignant effusion lymphoma.
JCRB1386		U-251 MG-Luc	+	-	-	-	-	-	-	-	-	-	-	-	-	-	-	-	-	-	-	-	Luciferase stably expressing cell line (U-251 MG; astrocytoma cell line).
JCRB1387		DU-145-Luc	+	-	-	-	-	-	-	-	-	-	-	-	-	-	-	-	-	-	-	-	Luciferase stably expressing cell line (DU-145; prostate Cancer cell line).
JCRB1388		A-498-Luc	+	-	-	-	-	-	-	-	-	-	-	-	-	-	-	-	-	-	-	-	Luciferase stably expressing cell line (A-498; renal cancer cell line).
JCRB1389		KM12-Luc	+	-	-	-	-	-	-	-	-	-	-	-	-	-	-	-	-	-	-	-	Luciferase stably expressing cell line (KM12; colon cancer cell line).
JCRB1390		G-401-Luc	+	-	-	-	-	-	-	-	-	-	-	-	-	-	-	-	-	-	-	-	Luciferase stably expressing cell line (G-401; Wilms' tumor cell line ).
JCRB1391		KMS-33	+	-	-	-	-	-	-	-	-	-	-	-	-	-	-	-	-	-	-	-	Myeloma, bone marrow.
JCRB1393		SK-MEL-2-Luc	+	-	-	-	-	-	-	-	-	-	-	-	-	-	-	-	-	-	-	-	Luciferase stably expressing cell line (SK-MEL-2; melanoma cell line).
JCRB1394		KHM-2B	+	-	-	-	-	-	-	-	-	-	-	-	-	-	-	-	-	-	-	-	Acute B-cell lymphocytic leukemia.
JCRB1395		Kasumi-2	+	-	-	-	-	-	-	-	-	-	-	-	-	-		-	-	-	-	-	B cell precursor leukemia.
JCRB1396		Mewo-Luc	+	-	-	-	-	-	-	-	-	-	-	-	-	-	-	-	-	-	-	-	Luciferase stably expressing cell line (Mewo; melanoma cell line).
JCRB1397		768-0-Luc	+	-	-	-	-	-	-	-	-	-	-	-	-	-	-	-	-	-	-	-	Luciferase stably expressing cell line (786-0; renal cancer cell line).
JCRB1398		Kasumi-5	+	-	-	-	-	-	-	-	-	-	-	-	-	-							T cell leukemia.
JCRB1399		SW620-Luc	+	-	-	-	-	-	-	-	-	-	-	-	-	-	-	-	-	-	-	-	Luciferase stably expressing cell line (SW620; colon cancer).
JCRB1400		Caki-1-Luc	+	-	-	-	-	-	-	-	-	-	-	-	-	-	-	-	-	-	-	-	Luciferase stably expressing cell line (Caki-1; renal clear cell carcinama cell line).
JCRB1402		K562-Luc	+	-	-	-	-	-	-	-	-	-	-	-	-	-	-	-	-	-	-	-	Luciferase stably expressing cell line (K562; leukemia cell line).
JCRB1403		Kasumi-8	+	-	-	-	-	-	-	-	-	-	-	-	-	-	-	-	-	-	-	-	B cell leukemia.
JCRB1404		Minami-1	+	-	-	-	-	-	-	-	-	-	-	-	-	-	-	-	-	-	-	-	Follicular B cell lymphoma.
JCRB1405		Minami-2	+	-	-	-	-	-	-	-	-	-	-	-	-	-	-	-	-	-	-	-	Burkitt lymphoma.
JCRB1406		PC-3-Luc	+	-	-	-	-	-	-	-	-	-	-	-	-	-	-	-	-	-	-	-	Luciferase stably expressing cell line (PC-3; prostate cancer cell line).
JCRB1407		NCI-H460-Luc	+	-	-	-	-	-	-	-	-	-	-	-	-	-	-	-	-	-	-	-	Luciferase stably expressing cell line (NCI-H460; non-small cell lung cancer).
JCRB1408		HCT-116 clone#2-Luc	+	-	-	-	-	-	-	-	-	-	-	-	-	-	-	-	-	-	-	-	Luciferase stably expressing cell line (HCT-116 clone#2; colon cancer cell line).
JCRB1409		Kasumi-9	+	-	-	-	-	-	-	-	-	-	-	-	-	-	-	-	-	-	-	-	B cell leukemia.
JCRB1410		Kasumi-10	+	-	-	-	-	-	-	-	-	-	-	-	-	-	-	-	-	-	-	-	B cell leukemia.
JCRB1411		KasumiA-541	+	-	-	-	-	-	-	-	-	-	-	-	-	-	-	-	-	-	-	-	Mixed lineage leukemia.
JCRB1412		PL551SF	+	-	-	-	-	-	-	-	-	-	-	-	-	-						-	Placenta-derived mesenchymal stem cells.
JCRB1414		A549-Luc	+	-	-	-	-	-	-	-	-	-	-	-	-	-	-	-	-	-	-	-	Luciferase stably expressing cell line (A549; lung cancer cell line).
JCRB1416		KasumiA-554	+	-	-	-	-	-	-	-	-	-	-	-	-	-	-	-	-	-	-	-	Myeloid leukemia, no HTLV1 integration.
JCRB1417	*	KYSE960	+	-	-	-	-	-	-	-	-	-	-	-	-	-	-	-	-	-	-	-	Squamous cell carcinoma, esophagus.
JCRB1418	*	KYSE790	+	-	-	-	-	-	-	-	-	-	-	-	-	-	-	-	-	-	-	-	Squamous cell carcinoma, esophagus.
JCRB1419	*	KYSE410	+	-	-	-	-	-	-	-	-	-	-	-	-	-	-	-	-	-	-	-	Squamous cell carcinoma, esophagus.
JCRB1420		PL523	+	-	-	-	-	-	-	-	-	-	-	-	-	-	-	-	-	-	-	-	Placenta-derived mesenchymal stem cells.
JCRB1421	*	KYSE1190	+	-	-	-	-	-	-	-	-	-	-	-	-	-	-	-	-	-	-	-	Squamous carcinoma, esophagus.
JCRB1422	*	KYSE850	+	-	-	-	-	-	-	-	-	-	-	-	-	-	-	-	-	-	-	-	Squamous cell carcinoma, esophagus.
JCRB1423		PL521	+	-	-	-	-	-	-	-	-	-	-	-	-	-	-	-	-	-	-	-	Placenta-derived mesenchymal stem cells.
JCRB1424	*	KYSE2400	+	-	-	-	-	-	-	-	-	-	-	-	-	-	-	-	-	-	-	-	Squamous cell carcinoma, esophagus.
JCRB1425	*	KYSE3410	+	-	-	-	-	-	-	-	-	-	-	-	-	-	-	-	-	-	-	-	Squamous cell carcinoma, esophagus.
JCRB1426	*	KYSE190	+	-	-	-	-	-	-	-	-	-	-	-	-	-	-	-	-	-	-	-	Squamous cell carcinoma, esophagus.
JCRB1427		KMP2	+	-	-	-	-	-	-	-	-	-	-	-	-	-	-	-	-	-	-	-	Pancreatic adenocarcinoma, liver metastasis.
JCRB1428	*	KYSE350	+	-	-	-	-	-	-	-	-	-	-	-	-	-	-	-	-	-	-	-	Squamous cell carcinoma, esophagus.
JCRB1429		KMP7	+	-	-	-	-	-	-	-	-	-	-	-	-	-	-	-	-	-	-	-	Pancreatic adenocarcinoma, liver metastasis.
JCRB1430	*	KYSE450	+	-	-	-	-	-	-	-	-	-	-	-	-	-	-	-	-	-	-	-	Squamous cell carcinoma, esophagus.
JCRB1431	*	ASF-4-3L	+	-	-	-	-	-	-	-	-	-	-	-	-	-	-	-	-	-	-	-	Normal diploid fibroblast with limeted life span, skin.
JCRB1432	*	KYSE1440	+	-	-	-	-	-	-	-	-	-	-	-	-	-	-	-	-	-	-	-	Squamous carcinoma, esophagus.
JCRB1433		MKN-1/CMV-Luc	+	-	-	-	-	-	-	-	-	-	-	-	39	-	-	-	43	-	-	-	Luciferase stably expressing cell line (MKN1; adenosquamous carcinoma cell line).
JCRB1434	*	KYSE1260	+	-	-	-	-	-	-	-	-	-	-	-	-	-	-	-	-	-	-	-	Squamous carcinoma, esophagus.
JCRB1435		TK6(IVGT)	+	-	850000	-	-	-	-	-	-	-	-	-	-	-	-	-	-	-	-	-	EBV-transformed lymphoblastoid cell line, WIL-2 derivative.
JCRB1436	*	KYSE510	+	-	-	-	-	-	-	-	-	-	-	-	-	-	-	-	-	-	-	-	Squamous cell carcinoma, esophagus.
JCRB1437	*	iPS-TIG114-4f1	+	-	-	-	-	-	-	-	-	-	-	-	-	-	-	-	-	-	-	-	IPS cell line generated from adult skin fibroblast cell line (JCRB0534: TIG-114).
JCRB1438		BT-20/CMV-Luc	+	-	-	-	-	-	-	-	-	-	-	-	38	-	-	-	-	-	-	-	Luciferase stably expressing cell line (BT-20; breast cancer cell line).
JCRB1439	*	KYSE520	+	-	-	-	-	-	-	-	-	-	-	-	-	-	-	-	-	-	-	-	Squamous cell carcinoma, esophagus.
JCRB1440		KMP3	+	-	-	-	-	-	-	-	-	-	-	-	-	-	-	-	-	-	-	-	Differentiated adenocarcinoma, pancreas cancer.
JCRB1441	*	ASF-4-4L1	+	-	-	-	-	-	-	-	-	-	-	-	-	-	-	-	-	-	-	-	Normal diploid fibroblast with limeted life span, skin.
JCRB1442	*	ASF-4-4L2	+	-	-	-	-	-	-	-	-	-	-	-	-	-	-	-	-	-	-	-	Normal diploid fibroblast with limeted life span, skin.
JCRB1443	*	KYSE590	+	-	-	-	-	-	-	-	-	-	-	-	-	-	-	-	-	-	-	-	Squamous cell carcinoma, esophagus.
JCRB1445	*	KYSE770	+	-	-	-	-	-	-	-	-	-	-	-	-	-	-	-	-	-	-	-	Squamous cell carcinoma, esophagus.
JCRB1448		BxPC-3-Luc#2	+	-	-	-	-	-	-	-	-	-	-	-	-	-	-	-	-	-	-	-	Luciferase stably expressing cell line (BxPC-3; pancreatic adenocarcinoma cell line).
JCRB1449	*	KYSE1140	+	-	-	-	-	-	-	-	-	-	-	-	-	-	-	-	-	-	-	-	Squamous carcinoma, esophagus.
JCRB1450		BT-474/CMV-Luc	+	-	-	-	-	-	-	-	-	-	-	-	37	-	-	-	41	-	-	-	Luciferase stably expressing cell line (BT-474; breast cancer cell line).
JCRB1451		COLO 205/CMV-Luc	+	-	-	-	-	-	-	-	-	-	-	-	-	-	-	-	-	-	-	-	Luciferase stably expressing cell line (COLO 205; colorectal carcinoma cell line).
JCRB1452	*	KYSE2780	+	-	-	-	-	-	-	-	-	-	-	-	-	-	-	-	-	-	-	-	Squamous cell carcinoma cell, esophagus.
JCRB1454		AsPC-1/CMV-Luc	+	-	-	-	-	-	-	-	-	-	-	-	19	-	-	-	36	-	-	-	Luciferase stably expressing cell line (AsPC-1; pancreatic adenocarcinoma cell line).
JCRB1456	*	KYSE1240	+	-	-	-	-	-	-	-	-	-	-	-	-	-							Squamous cell carcinoma, esophagus.
JCRB1457	*	KYSE1170	+	-	-	-	-	-	-	-	-	-	-	-	-	-	-	-	-	-	-	-	Squamous carcinoma, esophagus.
JCRB1458		HUEhT-1	+	-	-	-	-	-	-	-	-	-	-	-	-	-	-	-	-	-	-	-	Immortalized umbilical vein endothelial cell line, electroporation of pIRES-hTERT-hygr.
JCRB1459		HUEhT-2	+	-	-	-	-	-	-	-	-	-	-	-	-	-	-	-	-	-	-	-	Immortalized umbilical vein endothelial cell line, electroporation of pIRES-hTERT-hygr.
JCRB1460	*	KYSE1860	+	-	-	-	-	-	-	-	-	-	-	-	-	-	-	-	-	-	-	-	Squamous cell carcinoma, esophagus.
JCRB1461		KMP8	+	-	-	-	-	-	-	-	-	-	-	-	-	-	-	-	-	-	-	-	Moderately differentiated pancreatic adenocarcinoma, liver metastasis.
JCRB1462	*	KYSE1250	+	-	-	-	-	-	-	-	-	-	-	-	-	-	-	-	-	-	-	-	Squamous cell carcinoma, esophagus.
JCRB1463	*	KYSE3210	+	-	-	-	-	-	-	-	-	-	-	-	-	-	-	-	-	-	-	-	Squamous cell carcinoma, esophagus.
JCRB1464		KMP5	+	-	-	-	-	-	-	-	-	-	-	-	-	-	-	-	-	-	-	-	Moderately differentiated adenocarcinoma, liver metastasis.
JCRB1466		HCC-1419-Luc	+	-	-	-	-	-	-	-	-	-	-	-	-	-	-	-	-	-	-	-	Luciferase stably expressing cell line (HCC1419; breast cancer cell line).
JCRB1467	*	KYSE2710	+	-	-	-	-	-	-	-	-	-	-	-	-	-	-	-	-	-	-	-	Squamous cell carcinoma, esophagus.
JCRB1468	*	KYSE2270	+	-	-	-	-	-	-	-	-	-	-	-	-	-	-	-	-	-	-	-	Squamous cell carcinoma, esophagus.
JCRB1469	*	KYSE2880	+	-	-	-	-	-	-	-	-	-	-	-	-	-	-	-	-	-	-	-	Squamous cell carcinoma, esophagus.
JCRB1470		SUm/c	+	-	-	-	-	-	-	-	-	-	-	-	-	-	-	-	-	-	-	-	Esophageal squamous cell carcinoma, established via mouse xenograft.
JCRB1471		MKN-7/CMV-Luc	+	-	-	-	-	-	-	-	-	-	-	-	-	-	-	-	-	-	-	-	Luciferase stably expressing cell line (MKN7; well differentiated tubular adenocarcinoma cell line).
JCRB1472	*	KYSE2300	+	-	-	-	-	-	-	-	-	-	-	-	-	-	-	-	-	-	-	-	Squamous cell carcinoma, esophagus.
JCRB1473		MKN-74/CMV-Luc	+	-	-	-	-	-	-	-	-	-	-	-	38	-	-	-	-	-	-	-	Luciferase stably expressing cell line (MKN74; adenocarcinoma cell line).
JCRB1475		Nalm-6-MSH+	+	-	-	-	-	-	-	-	-	-	-	-	-	-	-	-	-	-	-	-	B cell leukemia cell line.
JCRB1476		HCC-1954-Luc	+	-	-	-	-	-	-	-	-	-	-	-	-	-	-	-	-	-	-	-	Luciferase stably expressing cell line (HCC1954; breast cancer cell line).
JCRB1478		NCI-H1650-Luc	+	-	-	-	-	-	-	-	-	-	-	-	-	-							Luciferase stably expressing cell line (NCI-H1650; lung adenocarcinoma cell line).
JCRB1479		HCT-15-Luc#1	+	-	-	-	-	-	-	-	-	-	-	-	-	-	-	-	-	-	-	-	Luciferase stably expressing cell line (HCT-15; colorectal adenocarcinoma cell line).
JCRB1481	*	KYSE3940	+	-	-	-	-	-	-	-	-	-	-	-	-	-	-	-	-	-	-	-	Squamous cell carcinoma, esophagus.
JCRB1483	*	KYAE-1	+	-	-	-	-	-	-	-	-	-	-	-	-	-	-	-	-	-	-	-	Esophageal adenocarcinoma cell line. pleural effusion.
JCRB1484		JMU-RTK-2	+	-	-	-	-	-	-	-	-	-	-	-	-	-	-	-	-	-	-	-	Malignant rhabdoid tumor, kidney.
JCRB1485		IM95/CMV-Luc	+	-	-	-	-	-	-	-	-	-	-	-	20(LTR)	-	-	-	-	-	-	-	Luciferase stably expressing cell line (IM95; gastric cancer cell line).
JCRB1486		NCI-H1975-Luc	+	-	-	-	-	-	-	-	-	-	-	-	-	-	-	-	-	-	-	-	Luciferase stably expressing cell line (NCI-H1975; lung adenocarcinoma cell line).
JCRB1487		KATOIII/CMV-Luc	+	-	-	-	-	-	-	-	-	-	-	-	-	-	-	-	-	-	-	-	Luciferase stably expressing cell line (KATOIII; stomach cancer cell line).
JCRB1489		POLZ D2781N	+	-	-	-	-	-	-	-	-	-	-	-	-	-	-	-	-	-	-	-	B cell leukemia cell line. (MSH+, POLZ low activity, TK+/-).
JCRB1490		POLZ L2618M	+	-	-	-	-	-	-	-	-	-	-	-	-	-	-	-	-	-	-	-	B cell leukemia cell line. (MSH+, POLZ low fidelity, TK+/-).
JCRB1491		KP-2/CMV-Luc	+	-	-	-	-	-	-	-	-	-	-	-	-	-	-	-	-	-	-	-	Luciferase stably expressing cell line (KP-2; pancreatric cancer cell line).
JCRB1492		NCI-H2228-Luc	+	-	-	-	-	-	-	-	-	-	-	-	-	-	-	-	-	-	-	-	Luciferase stably expressing cell line (NCI-H2228; lung adenocarcinoma cell line).
JCRB1493	*	UTA-SF2-2	+	-	-	-	-	-	-	-	-	-	-	-	-	-	-	-	-	-	-	-	IPS cells established from adult skin fibroblasts, serum-free medium without feeders.
JCRB1494		POLZ KO MSH-	+	-	-	-	-	-	-	-	-	-	-	-	-	-							B cell leukemia cell line. (MSH-, POLZ KO/KO, TK+/+).
JCRB1495	*	KYSE3650	+	-	-	-	-	-	-	-	-	-	-	-	-	-	-	-	-	-	-	-	Squamous cell carcinoma, esophagus.
JCRB1497		NCI-H441/CMV-Luc	+	-	-	-	-	-	-	-	-	-	-	-	-	-	-	-	-	-	-	-	Luciferase stably expressing cell line (NCI-H441; lung papillary adenocarcinoma cell line).
JCRB1498		POLZ CD MSH-	+	-	-	-	-	-	-	-	-	-	-	-	-	-							B cell leukemia cell line. (MSH-, POLZ CD/CD, TK+/+).
JCRB1499	*	TYGBK-1	+	-	-	-	-	-	-	-	-	-	-	-	-	-	-	-	-	-	-	-	Gall bladder cancer.
JCRB1500	*	TYPK-1	+	-	-	-	-	-	-	-	-	-	-	-	-	-	-	-	-	-	-	-	Pancreas adenocarcinoma, lymph node.
JCRB1501	*	TYBDC-1	+	-	-	-	-	-	-	-	-	-	-	-	-	-	-	-	-	-	-	-	Bile duct cancer, metastatic adenocarcinoma.
JCRB1502		MDA-MB-361-Luc#1	+	-	-	-	-	-	-	-	-	-	-	-	-	-	-	-	-	-	-	-	Luciferase stably expressing cell line (MDA-MB-361; breast carcinoma cell line).
JCRB1505		Ishikawa 3-H-12	+	-	-	-	-	-	-	-	-	-	-	-	-	-	-	-	-	-	-	-	Endometrial adenocarcinoma.
JCRB1506		POLK KO-comp	+	-	-	-	-	-	-	-	-	-	-	-	-	-							B cell leukemia cell line. (MSH+, POLK KO->steable transfectant of pEF6-Polk, TK+/-).
JCRB1507		NMFH-1	+	-	-	-	-	-	-	-	-	-	-	-	-	-	-	-	-	-	-	-	Malignant fibrous histiocytoma, retroperitoneal tumor.
JCRB1508		HCC-1937/CMV-Luc	+	-	-	-	-	-	-	-	-	-	-	-	24（LTR)	-	-	-	-	-	-	-	Luciferase stably expressing cell line (HCC1937; breast cancer cell line).
JCRB1509		NCI-H23-Luc	+	-	-	-	-	-	-	-	-	-	-	-	-	-	-	-	-	-	-	-	Luciferase stably expressing cell line (NCI-H23; lung adenocarcinoma cell line).
JCRB1510		POLZ Y2779F	+	-	-	-	-	-	-	-	-	-	-	-	-	-							B cell leukemia cell line. (MSH+, POLZ low activity, TK+/-).
JCRB1512	*	TYUC-1	+	-	-	-	-	-	-	-	-	-	-	-	-	-	-	-	-	-	-	-	Esophageal small cell carcinoma, mouse xenograft.
JCRB1513		POLK KO	+	-	-	-	-	-	-	-	-	-	-	-	-	-	-	-	-	-	-	-	B cell leukemia cell line. (MSH+, POLK KO/KO, TK+/-).
JCRB1514		POLK KO homo MSH-	+	-	-	-	-	-	-	-	-	-	-	-	-	-							B cell leukemia cell line. (MSH-, POLK KO/KO, TK+/+).
JCRB1515		POLZ L2618F	+	-	-	-	-	-	-	-	-	-	-	-	-	-							B cell leukemia cell line. (MSH+, POLZ low fidelity, TK+/-).
JCRB1516		HCC-827-Luc	+	-	-	-	-	-	-	-	-	-	-	-	-	-	-	-	-	-	-	-	Luciferase stably expressing cell line (HCC827; lung adenocarcinoma cell line).
JCRB1517		POLK F171A MSH-	+	-	-	-	-	-	-	-	-	-	-	-	-	-							B cell leukemia cell line. (MSH-, POLK KO/F171A, TK+/+).
JCRB1518		POLK KO hetero MSH-	+	-	-	-	-	-	-	-	-	-	-	-	-	-							B cell leukemia cell line. (MSH-, POLK hetero KO, TK+/+).
JCRB1520	*	TYHPC-1	+	-	-	-	-	-	-	-	-	-	-	-	-	-	-	-	-	-	-	-	Hemangiopericytoma, liver metastasis.
JCRB1521	*	TYLMS-1	+	-	-	-	-	-	-	-	-	-	-	-	-	-							Leiomyosarcoma, retroperitopneal tumor.
JCRB1523		POLK CD MSH-	+	-	-	-	-	-	-	-	-	-	-	-	-	-							B cell leukemia cell line. (MSH-, POLK catalytically dead, TK+/+).
JCRB1524		POLK CD	+	-	-	-	-	-	-	-	-	-	-	-	-	-							B cell leukemia cell line. (MSH+, POLK catalytically dead, TK+/-).
JCRB1525		NCI-H650-Luc	+	-	-	-	-	-	-	-	-	-	-	-	-	-							Luciferase stably expressing cell line (NCI-H650; lung cancer cell line).
JCRB1526		POLK KO-CD comp	+	-	-	-	-	-	-	-	-	-	-	-	-	-							B cell leukemia cell line. (MSH+, POLK KO->stable transfectant of pEF6-Polk D198A/D199A, TK+/-).
JCRB1533		293 TRE/Cont	+	-	-	-	-	-	-	-	-	-	-	-	-	-							Control 293 cell line for 293 TRE/FLAG-POLK.
JCRB1536		EPC-1	+	-	-	-	-	-	-	-	-	-	-	-	-	-	-	-	-	-	-	-	Uterine endometrium vascular endothelial progenitor cell, immortalized with E6, E7 and hTERT.
JCRB1537		LoVo-Luc#2	+	-	-	-	-	-	-	-	-	-	-	-	-	-							Luciferase stably expressing cell line (Lovo; colorectal adenocarcinoma cell line).
JCRB1538		EMC100	+	-	-	-	-	-	-	-	-	-	-	-	-	-							Uterine endometrium vascular endothelial progenitor cell, immortalized with E6, E7 and hTERT.
JCRB1539		HAC-2	+	-	-	-	-	-	-	-	-	-	-	-	-	-							Ovary cancer, mesonephros.
JCRB1541	*	KCMC-1528	+	-	25000000	-	-	-	-	-	-	-	-	-	-	-	-	-	-	-	-	-	EBV transformrd peripheral lymphocyte, Rubinstein-Taybi syndrome.
JCRB1542		KP-3L-Luc#5	+	-	-	-	-	-	-	-	-	-	-	-	-	-	-	-	-	-	-	-	Luciferase stably expressing cell line (KP-3L; adenosquamous carcinoma cell line of the pancreatic duct).
JCRB1543		PL551Ar	+	-	-	-	-	-	-	-	-	-	-	-	-	-	-	-	-	-	-	-	Mesenchymal stem cells from placental artery.
JCRB1544		EMC214	+	-	-	-	-	-	-	-	-	-	-	-	-	-							Uterine endometrium vascular endothelial progenitor cell, immortalized with E6, E7 and hTERT.
JCRB1545		EM-E6/E7/hTERT-2	+	-	-	-	-	-	-	-	-	-	-	-	-	-	-	-	-	-	-	-	Uterine endometrium vascular endothelial progenitor cell, immortalized with E6, E7 and hTERT.
JCRB1546		UCB408E7-TERT34	+	-	-	-	-	-	-	-	-	-	-	-	-	-							Immortalized umbilical cord blood-derived mesenchymal stem cells.
JCRB1549		SK-OV-3-Luc	+	-	-	-	-	-	-	-	-	-	-	-	-	-	-	-	-	-	-	-	Luciferase stably expressing cell line (SK-OV-3; ovarian cancer cell line).
JCRB1550		HAdpc-25-Bmi-1-TERT	+	-	-	-	-	-	-	-	-	-	-	-	-	-	-	-	-	-	-	-	Mesenchymal stem cells, adipose tissue-derived, immortilized with bmi-1 and hTERT.
JCRB1551		KKU-055	+	-	-	-	-	-	-	-	-	-	-	-	-	-	-	-	-	-	-	-	Poorly differentiated cholangiocarcinoma, biliary tract.
JCRB1552		HARA-B4	+	-	-	-	-	-	-	-	-	-	-	-	-	-	-	-	-	-	-	-	Lung squamous cell carcinoma(HARA cell line), bone metastasis in nude mouse.
JCRB1554		MMNK-1	+	-	-	-	-	-	-	-	-	-	-	-	-	-	-	-	-	-	-	-	Highly differentiated immortalized cholangiocyte cell line.
JCRB1555		HAdpc-26-E6-Bmi-1-TERT	+	-	-	-	-	-	-	-	-	-	-	-	-	-	-	-	-	-	-	-	Mesenchymal stem cells, adipose tissue-derived, immortilized with E6, bmi-1 and hTERT.
JCRB1557		KKU-213	+	-	-	-	-	-	-	-	-	-	-	-	-	-	-	-	-	-	-	-	Mixed (papillary and non-papillary) cholangiocarcinoma, biliary tract.
JCRB1558		RERF-LC-KJ/CMV-Luc	+	-	-	-	-	-	-	-	-	-	-	-	39	-	-	-	41	-	-	-	Luciferase stably expressing cell line (RERF-LC-KJ; lung cancer cell line).
JCRB1559		MDA-MB-231-Luc	+	-	-	-	-	-	-	-	-	-	-	-	38	36	-	-	-	-	-	-	Luciferase stably expressing cell line (MDA-MB-231: breast cancer cell line).
JCRB1563		HAdpc-29-E7-TERT	+	-	-	-	-	-	-	-	-	-	-	-	-	-	-	-	-	-	-	-	Mesenchymal stem cells, adipose tissue-derived , immortilized with retrovirus.
JCRB1564		TMNK-1	+	-	-	-	-	-	-	-	-	-	-	-	-	-	-	-	-	-	-	-	Immortalized liver endothelial cell line with SV40T and hTERT.
JCRB1565	*	Skipper	+	-	-	-	-	-	-	-	-	-	-	-	-	-	-	-	-	-	-	-	IPS cell line derived from fetal lung fibroblast line (MRC-5).
JCRB1566		NP 2	+	-	-	-	-	-	-	-	-	-	-	-	-	-	-	-	-	-	-	-	Anaplastic glioma, brain.
JCRB1567		NP 3	+	-	-	-	-	-	-	-	-	-	-	-	-	-	-	-	-	-	-	-	Anaplastic glioma, brain.
JCRB1568		KKU-100	+	-	-	-	-	-	-	-	-	-	-	-	-	-	-	-	-	-	-	-	Poorly differentiated cholangiocarcinoma, biliary tract.
JCRB1569		NP 5	+	-	-	-	-	-	-	-	-	-	-	-	-	-	-	-	-	-	-	-	Anaplastic glioma, brain.
JCRB1572		HAdpc-28-E6E7-TERT	+	-	-	-	-	-	-	-	-	-	-	-	-	-	-	-	-	-	-	-	Mesenchymal stem cells, adipose tissue-derived, immortilized with retrovirus.
JCRB1573	*	UtE1104	+	-	-	-	-	-	-	-	-	-	-	-	-	-							Uterine endometrium cell.
JCRB1575		Onda 7	+	-	-	-	-	-	-	-	-	-	-	-	-	-	-	-	-	-	-	-	Anaplastic glioma, brain.
JCRB1576		Onda 9	+	-	-	-	-	-	-	-	-	-	-	-	-	-	-	-	-	-	-	-	Anaplastic glioma, brain.
JCRB1578		Onda 8	+	-	-	-	-	-	-	-	-	-	-	-	-	-	-	-	-	-	-	-	Anaplastic glioma, brain.
JCRB1579		Ishikawa 3-H-12-Luc	+	-	-	-	-	-	-	-	-	-	-	-	36	36	-	-	42	36	-	-	Luciferase stably expressing cell line (Ishikawa 3-H-12; endometrial adenocarcinoma cell line).
JCRB1581	*	Edom22	+	-	-	-	-	-	-	-	-	-	-	-	-	-	-	-	-	-	-	-	Primary mesenchymal stem cell, deriverd from menstrual blood.
JCRB1582		TWNT-1	+	-	-	-	-	-	-	-	-	-	-	-	-	-	-	-	-	-	-	-	Immortalized hepatic stellate cell line (established from LI90).
JCRB1583		Onda 9R	+	-	-	-	-	-	-	-	-	-	-	-	-	-							Glioma, brain.
JCRB1590	*	TYGBK-8	+	-	-	-	-	-	-	-	-	-	-	-	-	-	-	-	-	-	-	-	Gall bladder cancer.
JCRB1591		HLF-Luc	+	-	-	-	-	-	-	-	-	-	-	-	-	-	-	-	-	-	-	-	Luciferase stably expressing cell line (HLF; hepatoma cell line).
JCRB1592		Hep G2-Luc	+	-	-	-	-	-	-	-	-	-	-	-	37	35	-	-	-	-	-	-	Luciferase stably expressing cell line (Hep G2; hepatoma cell line).
JCRB1594		SK-OV-3/CMV-Luc	+	-	-	-	-	-	-	-	-	-	-	-	38	-	-	-	-	-	-	-	Luciferase stably expressing cell line (SK-OV-3; ovarian cancer cell line).
JCRB1595	*	KYAE-2	+	-	-	-	-	-	-	-	-	-	-	-	-	-	-	-	-	-	-	-	Esophageal adenocarcinoma cell line.
JCRB1598	*	Polka	+	-	-	-	-	-	-	-	-	-	-	-	-	-	-	-	-	-	-	-	IPS cell line derived from fetal lung fibroblast line (MRC-5).
JCRB1600		HuH-7-Luc	+	-	-	-	-	-	-	-	-	-	-	-	35	33	-	-	-	-	-	-	Luciferase stably expressing cell line (HuH-7; hepatoma cell line).
JCRB1601		EMTOKA	+	-	-	-	-	-	-	-	-	-	-	-	-	-	-	-	-	-	-	-	Carcinosarcoma, uterine body.
JCRB1605		Onda 11	+	-	-	-	-	-	-	-	-	-	-	-	-	-	-	-	-	-	-	-	Anaplastic glioma, brain.
JCRB1606		Onda 10	+	-	-	-	-	-	-	-	-	-	-	-	-	-	-	-	-	-	-	-	Anaplastic glioma, brain.
JCRB1607		Onda 9R-B12	+	-	-	-	-	-	-	-	-	-	-	-	-	-	-	-	-	-	-	-	Anaplastic glioma, brain.
JCRB1608		NP 8	+	-	-	-	-	-	-	-	-	-	-	-	-	-	-	-	-	-	-	-	Anaplastic glioma, brain.
JCRB1609		OVCAR-3/CMV-Luc	+	-	-	-	-	-	-	-	-	-	-	-	37	-	-	-	-	-	-	-	Luciferase stably expressing cell line (OVCAR-3; ovarian cancer cell line).
JCRB1610		HLE-Luc	+	-	-	-	-	-	-	-	-	-	-	-	-	-	-	-	-	-	-	-	Luciferase stably expressing cell line (HLE; hepatoma cell line).
JCRB1612	*	HuS-L12/10	+	-	-	-	-	-	-	-	-	-	-	-	-	-	-	-	-	-	-	-	Pre-immortalized cell line derived from MRC-5 cells (fetus lung fibroblasts).
JCRB1615	*	L12.28-1/1	+	-	-	-	-	-	-	-	-	-	-	-	-	-	-	-	-	-	-	-	Immortalized cell line derived from MRC-5 cells (fetus lung fibroblasts).
JCRB1623	*	HuSI-L23	+	-	-	-	-	-	-	-	-	-	-	-	-	-	-	-	-	-	-	-	Pre-immortalized cell line derived from MRC-5 cells (fetus lung fibroblasts).
JCRB1624	*	HuSI-L23-9-10	+	-	-	-	-	-	-	-	-	-	-	-	-	-	-	-	-	-	-	-	Pre-immortalized cell line derived from MRC-5 cells (fetus lung fibroblasts).
JCRB1625	*	HuSI-L23-14-5	+	-	-	-	-	-	-	-	-	-	-	-	-	-	-	-	-	-	-	-	Pre-immortalized cell line derived from MRC-5 cells (fetus lung fibroblasts).
JCRB1627.1		SK-BR-3-Luc	+	-	-	-	-	-	-	-	-	-	-	-	39	35	-	-	40	33	-	-	Luciferase stably expressing cell line (SK-BR-3; mammary gland adenocarcinoma cell line).
JCRB1628	*	iPS-TIG107-4f1	+	-	-	-	-	-	-	-	-	-	-	-	-	-	-	-	-	-	-	-	IPS cell line which was generated from adult skin fibroblast cell line (JCRB0532: TIG-107).
JCRB1633		HuH-6-Luc	+	-	-	-	-	-	-	-	-	-	-	-	-	-							Luciferase stably expressing cell line (HuH-6; hepatoblastoma cell line).
JCRB1635	*	ITSM	+	-	61000000	-	-	-	-	-	-	-	-	-	-	-	-	-	-	-	-	-	Psudomyxoma peritonei, cecum, ascites.
JCRB1637	*	iPS-TIG107-3f1	+	-	-	-	-	-	-	-	-	-	-	-	-	-	-	-	-	-	-	-	IPS cell line which was generated from adult skin fibroblast cell line (JCRB0532: TIG-107).
JCRB1638		JHH-5-Luc	+	-	-	-	-	-	-	-	-	-	-	-	-	-							Luciferase stably expressing cell line (JHH-5; hepatoma cell line).
JCRB1642		KMS-11/BTZ	+	-	-	-	-	-	-	-	-	-	-	-	-	-							Maultiple myeloma.
JCRB1643	*	KYSE890	+	-	-	-	-	-	-	-	-	-	-	-	-	-							Squamous cell carcinoma, esophagus.
JCRB1647		28SC-ES	+	-	-	-	-	-	-	-	-	-	-	-	-	-							Endotoxin-sensitive lymphocytic cell line, derivative of U937.
JCRB1648		ICH-ERMS-1	+	-	-	-	-	-	-	-	-	-	-	-	-	-							Anaplastic embryonal rhabdomyosarcoma, pelvic tumor.
JCRB1650		RM-P1	+	-	4300000	-	-	-	-	-	-	-	-	-	-	-							Primary effusion lymphoma, pericardial lymphomatous effusions. HHV-8 and EBV infected B cell line.
JCRB1657		HuCCA-1	+	-	-	-	-	-	-	-	-	-	-	-	-	-	-	-	-	-	-	-	Cholangiocarcinoma. intrahepatic bile duct.
JCRB1668	*	TYEK-1	+	-	-	-	-	-	-	-	-	-	-	-	-	-							Squamous cell carcinoma, pharynx.
JCRB1670		HT-1080/CMV-Luc	+	-	-	-	-	-	-	-	-	-	-	-	38	33	-	-	-	33	-	-	Luciferase stably expressing cell line (HT-1080; fibrosarcoma cell line).
JCRB1679		HeLa/CMV-Luc	+	-	-	-	-	-	-	-	-	-	-	-	38	36	-	-	-	43	-	-	Luciferase stably expressing cell line (HeLa; cervical carcinoma cell line).
JCRB1681		MIA PaCa-2/CMV-Luc	+	-	-	-	-	-	-	-	-	-	-	-	36	34	-	-	40	36	-	-	Luciferase stably expressing cell line (MIA PaCa-2; pancreatic cancer cell line).
JCRB1683		HARA CMV-Luc	+	-	-	-	-	-	-	-	-	-	-	-	33	28	-	-	40	36	-	-	Luciferase stably expressing cell line (HARA; lung squamous cell carcinoma cell line).
JCRB1685		HSC-3 CMV-Luc	+	-	-	-	-	-	-	-	-	-	-	-	-	33							Luciferase stably expressing cell line (HSC-3；oral .squamous carcinoma cell line ).
JCRB1687		G-361/CMV-Luc#2(c-2.5)	+	-	-	-	-	-	-	-	-	-	-	-	-	36							Luciferase stably expressing cell line (G-361; malignant melanoma cell line).
JCRB1691		RERF-LC-Sq1 CMV-Luc	+	-	-	-	-	-	-	-	-	-	-	-	-	35							Luciferase stably expressing cell line (RERF-LC-Sq1; Squemous cartinoma,lung).
JCRB1692		HuO9 CMV-Luc	+	-	-	-	-	-	-	-	-	-	-	-	-	30							Luciferase stably expressing cell line (HuO9; osteosarcoma cell line).
JCRB1693	*	Yub2498c	+	-	-	-	-	-	-	-	-	-	-	-	-	-							Mesenchymal stem cell, from polydactylous finger.
JCRB1700	*	Yub2502c	+	-	-	-	-	-	-	-	-	-	-	-	-	-							Mesenchymal stem cell, from polydactylous finger.
JCRB1703	*	ASF-4-5L2	+	-	-	-	-	-	-	-	-	-	-	-	-	-							Normal diploid fibroblast with limeted life span, skin.
JCRB1704	*	Yub2503c	+	-	-	-	-	-	-	-	-	-	-	-	-	-							Mesenchymal stem cell, from polydactylous finger.
JCRB1705	*	ASF-4-5L1	+	-	-	-	-	-	-	-	-	-	-	-	-	-							Normal diploid fibroblast with limeted life span.
JCRB1708	*	TYPK-2	+	-	-	-	-	-	-	-	-	-	-	-	-	-							Pancreas adenocarcinoma, ascites.
JCRB1709	*	ASF-4-5R1	+	-	-	-	-	-	-	-	-	-	-	-	-	-							Normal diploid fibroblast with limeted life span.
JCRB1710		SS23	+	-	-	-	-	-	-	-	-	-	-	-	-	-							Skin fibroblast cell line with mutation of LDL receptor.
JCRB1712		RS53	+	-	-	-	-	-	-	-	-	-	-	-	-	-							Skin fibroblast cell line with mutation of LDL receptor.
JCRB1713		KM8	+	-	-	-	-	-	-	-	-	-	-	-	-	-							Skin fibroblast cell line with mutation of LDL receptor.
JCRB1714		STM38	+	-	-	-	-	-	-	-	-	-	-	-	-	-							Skin fibroblast cell line with mutation of LDL receptor.
JCRB1720	*	TKM47	+	-	-	-	-	-	-	-	-	-	-	-	-	-							Skin fibroblast cell line with mutation of LDL receptor.
JCRB1723	*	CN46	+	-	-	-	-	-	-	-	-	-	-	-	-	-							Skin fibroblast cell line with mutation of LDL receptor.
JCRB1724		MSN53	+	-	-	-	-	-	-	-	-	-	-	-	-	-							Skin fibroblast cell line with mutation of LDL receptor.
JCRB1726		AK28	+	-	-	-	-	-	-	-	-	-	-	-	-	-							Skin fibroblast cell line with mutation of LDL receptor.
JCRB1727		YS2	+	-	-	-	-	-	-	-	-	-	-	-	-	-							Skin fibroblast cell line with mutation of LDL receptor.
JCRB1728		KS32	+	-	-	-	-	-	-	-	-	-	-	-	-	-							Skin fibroblast cell line with mutation of LDL receptor.
JCRB1729		RMG-V	+	-	-	-	-	-	-	-	-	-	-	-	-	-							Adenocarcinoma, ovary.
JCRB1730		YSS37	+	-	-	-	-	-	-	-	-	-	-	-	-	-							Skin fibroblast cell line with mutation of LDL receptor.
JCRB3001	*	Dch2	+	-	-	-	-	-	-	-	-	-	-	-	-	-	-	-	-	-	-	-	Dyschromatosis, skin fibroblast.
JCRB3002	*	Dch1	+	-	-	-	-	-	-	-	-	-	-	-	-	-							Dyschromatosis, skin fibroblast.
JCRB3004	*	Dch4F	+	-	-	-	-	-	-	-	-	-	-	-	-	-	-	-	-	-	-	-	Father of Dyschromatosis patient, skin fibroblast.
JCRB3006	*	FA9JTO hTERT-1	+	-	-	-	-	-	-	-	-	-	-	-	-	-							Fanconi anemia, skin fibroblast, hTERT transduction.
JCRB3007	*	FA18JTO hTERT	+	-	-	-	-	-	-	-	-	-	-	-	-	-	-	-	-	-	-	-	Fanconi anemia, skin fibroblast , hTERT transduction.
JCRB3008	*	GM1526	+	-	4140000	-	-	-	-	-	-	-	-	-	-	-	-	-	-	-	-	-	Ataxia telangiectasia, EBV transformed lymphocyte.
JCRB3009	*	BCNS1KO hTERT	+	-	-	-	-	-	-	-	-	-	-	-	-	-	-	-	-	-	-	-	Nevoid basal cell carcinoma, skin fibroblasts, hTERT transduction.
JCRB3010	*	FA20P	+	-	-	-	-	-	-	-	-	-	-	-	-	-	-	-	-	-	-	-	Fanconi anemia, skin fibroblast.
JCRB3011	*	AP7P	+	-	-	-	-	-	-	-	-	-	-	-	-	-	-	-	-	-	-	-	Fanconi anemia, skin fibroblast.
JCRB3012	*	XP24KO	+	-	-	-	-	-	-	-	-	-	-	-	-	-	-	-	-	-	-	-	Xeroderma pigmentosum, skin fibroblast.
JCRB3013	*	XP70TO	+	-	-	-	-	-	-	-	-	-	-	-	-	-						-	Xeroderma pigmentosum, skin fibroblast.
JCRB3015	*	NF1	+	-	-	-	-	-	-	-	-	-	-	-	-	-	-	-	-	-	-	-	Neurofibromatosis (Von Reck linghausen syndrome).
JCRB3016	*	XP2KA	+	-	-	-	-	-	-	-	-	-	-	-	-	-	-	-	-	-	-	-	Xeroderma pigmentosum, skin fibroblast.
JCRB3017	*	MKHD1	+	-	-	-	-	-	-	-	-	-	-	-	-	-	-	-	-	-	-	-	Menkes kinky hair disease (X-chromosome recessive), skin fibroblast.
JCRB3018	*	BC-KP	+	-	-	-	-	-	-	-	-	-	-	-	-	-	-	-	-	-	-	-	Carcinoma of the breast, skin.
JCRB3019	*	XP3KA	+	-	-	-	-	-	-	-	-	-	-	-	-	-	-	-	-	-	-	-	Xeroderma pigmentosum, skin fibroblast.
JCRB3020	*	Y79	+	-	-	-	-	-	-	-	-	-	-	-	-	-	-	-	-	-	-	-	Retinoblastoma.
JCRB3021	*	NBCCS-1AW	+	-	-	-	-	-	-	-	-	-	-	-	-	-	-	-	-	-	-	-	Basal cell nevus syndrome, skin fibroblast.
JCRB3022	*	G739(SV)	+	-	-	-	-	-	-	-	-	-	-	-	-	-	-	-	-	-	-	-	Cockayne syndrome, skin fibroblast, SV40 transfection.
JCRB3023	*	AP38B(SVT)	+	-	-	-	-	-	-	-	-	-	-	-	-	-	-	-	-	-	-	-	Brother of Fanconi anemia patient, SV40 Ori-transfectied skin fibroblast.
JCRB3024	*	AP38M(SVT)	+	-	-	-	-	-	-	-	-	-	-	-	-	-	-	-	-	-	-	-	Mother of Fanconi anemia patient, SV40 Ori-transfeted skin fibroblast.
JCRB3025	*	AP38S(SVT)	+	-	-	-	-	-	-	-	-	-	-	-	-	-	-	-	-	-	-	-	Fanconi anemia, skin fibroblast.
JCRB3026	*	AP38P(SVT)	+	-	-	-	-	-	-	-	-	-	-	-	-	-	-	-	-	-	-	-	Fanconi anemia patient, SV40 Ori-Transfected skin fibroblast.
JCRB3027	*	XP18OS	+	-	-	-	-	-	-	-	-	-	-	-	-	-							Xeroderma pigmentosum, skin fibroblast.
JCRB3028	*	WERI	+	-	-	-	-	-	-	-	-	-	-	-	-	-							Retinoblastoma.
JCRB3029	*	AP38M	+	-	-	-	-	-	-	-	-	-	-	-	-	-							Mother of Fanconi anemia patient, skin fibroblast.
JCRB3030	*	AP38B	+	-	-	-	-	-	-	-	-	-	-	-	-	-							Brother of Fanconi anemia patient, skin fibroblast.
JCRB3031	*	AP38S	+	-	-	-	-	-	-	-	-	-	-	-	-	-							Fanconi anemia, skin fibroblast.
JCRB3032	*	AP19P	+	-	-	-	-	-	-	-	-	-	-	-	-	-							Aplastic anemia (autosomal recessive), skin fibroblast.
JCRB3033	*	AP78P	+	-	-	-	-	-	-	-	-	-	-	-	-	-							Fanconi anemia, skin fibroblast.
JCRB3034	*	AP39S	+	-	-	-	-	-	-	-	-	-	-	-	-	-							Sister of Aplastic anemia patient, skin fibroblast.
JCRB3035	*	MK-1	+	-	-	-	-	-	-	-	-	-	-	-	-	-							Down's syndrome, skin fibroblast.
JCRB3037	*	RB257F(L)	+	-	65000000	-	-	-	-	-	-	-	-	-	-	-							EBV-transformed lymphoblastoid cell, father of retinoblastoma patient.
JCRB3038	*	RB182F(L)	+	-	300000000	-	-	-	-	-	-	-	-	-	-	-							EBV-transformed lymphoblastoid cell, father of retinoblastoma patient.
JCRB3039	*	XP3YO	+	-	-	-	-	-	-	-	-	-	-	-	-	-							Xeroderma pigmentosum, skin fibroblast.
JCRB3040	*	GM1629	+	-	-	-	-	-	-	-	-	-	-	-	-	-							Cockayne syndrome, skin fibroblast.
JCRB3041	*	Werner	+	-	-	-	-	-	-	-	-	-	-	-	-	-							Werner syndrome., skin fibroblast.
JCRB3045	*	MK-37c	+	-	-	-	-	-	-	-	-	-	-	-	-	-							Fallopian tube, male Turner's syndrome.
JCRB9004		HeLa	+	-	-	-	-	-	-	-	-	-	-	-	-	-							Epitheloid carcinoma, cervix.
JCRB9008		MRC-5	+	-	-	-	-	-	-	-	-	-	-	-	-	-	-	-	-	-	-	-	Normal diploid fibroblast, fetal lung.
JCRB9010		HeLa S3	+	-	-	-	-	-	-	-	-	-	-	-	-	-							Subline of HeLa cell, adaptable to a suspension culture.
JCRB9012		RAJI	+	-	10900000	-	-	-	-	-	-	-	-	-	-	-	-	-	-	-	-	-	Burkitt lymphoma.
JCRB9021		U937	+	-	-	-	-	-	-	-	-	-	-	-	-	-	-	-	-	-	-	-	Diffuse histiocytic lymphoma, pleural effusion.
JCRB9023		CCRF-CEM	+	-	-	-	-	-	-	-	-	-	-	-	-	-							Acute lymphoblastic leukemia, peripheral blood.
JCRB9027		KB	+	-	-	-	-	-	-	-	-	-	-	-	-	-							Subline of the HeLa.
JCRB9031		MOLT-4	+	-	-	-	-	-	-	-	-	-	-	-	-	-	-	-	-	-	-	-	Leukemia, acute T lymphoblastic.
JCRB9041		T98G	+	-	-	-	-	-	-	-	-	-	-	-	-	-							Glioblastoma, multiforme.
JCRB9042		WI-26 VA4	+	-	-	-	-	-	-	-	-	-	-	-	-	-							SV-40 virus transformed lung cell line.
JCRB9044		Detroit 532	+	-	-	-	-	-	-	-	-	-	-	-	-	-							Normal diploid, foreskin from Down's syndrome patient.
JCRB9045		Detroit 539	+	-	-	-	-	-	-	-	-	-	-	-	-	-							Normal diploid, skin fibroblast from Down's syndrome patient.
JCRB9048		MOLT-3	+	-	-	-	-	-	-	-	-	-	-	-	-	-							Leukemia, acute lymphoblastic.
JCRB9050		IMR-32	+	-	-	-	-	-	-	-	-	-	-	-	-	-							Neuroblastoma cell line, from abdominal mass of tumor.
JCRB9051		KG-1	+	-	-	-	-	-	-	-	-	-	-	-	-	-							Acute myeloblastic leukemia.
JCRB9054		IMR-90	+	-	-	-	-	-	-	-	-	-	-	-	-	-	-	-	-	-	-	-	Normal fibroblast, lung.
JCRB9057		WI-38 VA13 sub 2 RA	+	-	-	-	-	-	-	-	-	-	-	-	-	-							SV40 virus transformed fetal lung, derivative of WI-38.
JCRB9058		RPMI 2650	+	-	-	-	-	-	-	-	-	-	-	-	-	-							Quasi-diploid squamous carcinoma, nasal septum.
JCRB9060		MRC-9	+	-	-	-	-	-	-	-	-	-	-	-	-	-							Normal diploid fibroblast, fetal lung.
JCRB9061		PA-1	+	-	-	-	-	-	-	-	-	-	-	-	-	-							Ovarian teratocarcinoma.
JCRB9062		HS-Sultan	+	-	49900000	-	-	-	-	-	-	-	-	-	-	-							Derivative of Jiyoye cell line (Burkitt lymphoma).
JCRB9063		WIL2-NS	+	-	1000000	-	-	-	-	-	-	-	-	-	-	-	-	-	-	-	-	-	Hereditary spherocytic anemia, B lymphocyte.
JCRB9065		G-401	+	-	-	-	-	-	-	-	-	-	-	-	-	-							Wilms' tumor (embryonal carcinosarcoma ), kidney.
JCRB9066		Chang Liver	+	-	-	-	-	-	-	-	-	-	-	-	-	-							Cross contamination with HeLa cell.
JCRB9068		293	+	-	-	-	-	-	-	-	-	-	-	-	-	-	-	-	-	-	-	-	Transformed embryonal kidney by adenovirus (type5).
JCRB9069		SW-13	+	-	-	-	-	-	-	-	-	-	-	-	-	-	-	-	-	-	-	-	Adenocarcinoma, adrenal cortex.
JCRB9070		G-402	+	-	-	-	-	-	-	-	-	-	-	-	-	-							Renal leiomyoblastoma, kidney.
JCRB9071		Daudi	+	-	40100000	-	-	-	-	-	-	-	-	-	-	-	-	-	-	-	-	-	Burkitt lymphoma.
JCRB9072		RD	+	-	-	-	-	-	-	-	-	-	-	-	-	-							Rhabdomyosarcoma, muscle.
JCRB9074		G-361	+	-	-	-	-	-	-	-	-	-	-	-	-	-	-	-	-	-	-	-	Malignant melanoma, skin.
JCRB9076		FHs 74 Int	+	-	-	-	-	-	-	-	-	-	-	-	-	-							Nomal fetal small intestine, not epithelial cell.
JCRB9078		De Gin	+	-	-	-	-	-	-	-	-	-	-	-	-	-							Osteoporosis, skin fibroblast.
JCRB9079		Ran Nor	+	-	-	-	-	-	-	-	-	-	-	-	-	-	-	-	-	-	-	-	Osteoporosis, skin fibroblast.
JCRB9083		LoVo	+	-	-	-	-	-	-	-	-	-	-	-	-	-							Adenocarcinoma, carcinoembryonic antigen-producing, colon.
JCRB9086		HeLa 229	+	-	-	-	-	-	-	-	-	-	-	-	-	-							Subline of the HeLa cell.
JCRB9094		DLD-1	+	-	-	-	-	-	-	-	-	-	-	-	-	-	-	-	-	-	-	-	Adenocarcinoma, colon, cross-contaminated with HCT-15.
JCRB9095		HEPM	+	-	-	-	-	-	-	-	-	-	-	-	-	-							Mesenchymal cells, limited life span, from embryonic palate.
JCRB9101		CCD-14Br	+	-	-	-	-	-	-	-	-	-	-	-	-	-							Bronchus, diploid, lung.
JCRB9102		Detroit 525	+	-	-	-	-	-	-	-	-	-	-	-	-	-							Turner's syndrome, skin fibroblast.
JCRB9103		KD	+	-	-	-	-	-	-	-	-	-	-	-	-	-	-	-	-	-	-	-	Fibroblast, lip.
JCRB9104		Detroit 510	+	-	-	-	-	-	-	-	-	-	-	-	-	-							Galactosemia, skin fibroblast.
JCRB9110		PC-3	+	-	-	-	-	-	-	-	-	-	-	-	-	-	-	-	-	-	-	-	Adenocarcinoma, prostate.
JCRB9111		BeWo	+	-	-	-	-	-	-	-	-	-	-	-	-	-	-	-	-	-	-	-	Chorio carcinoma, fetal placenta.
JCRB9113		HT-1080	+	-	-	-	-	-	-	-	-	-	-	-	-	-							Fibrosarcoma.
JCRB9115		SW837	+	-	-	-	-	-	-	-	-	-	-	-	-	-							Adenocarcinoma, rectum.
JCRB9119		Ramos(RA1)	+	-	-	-	-	-	-	-	-	-	-	-	-	-							Burkitt lymphoma (EBV negative).
